# Supplementary material for: Optimized processing of Gardenia Fruits with ginger juice: Unveiling therapeutic mechanisms for cholestatic liver injury through TLR4/NF-κB, FXR/PPAR-α, and PI3K/AKT/GSK-3β
Source: PLoS One. 2025 Sep 16;20(9):e0330189. doi: 10.1371/journal.pone.0330189 (PMC12440179; doi:10.1371/journal.pone.0330189)
Supplement: S3 File — (XLSX) [file pone.0330189.s008.xlsx]

## Sheet: Pyrolysis characteristic curves
Total iridoid extract				Total flavonoid extract				Total organic acid extract				Geniposide				Chlorogenic acid				Ursolic acid				GFPG test powder				GF
Temperature (℃)	TG (%)	DTG (%/min)		Temperature (℃)	TG (%)	DTG (%/min)		Temperature (℃)	TG (%)	DTG (%/min)		Temperature (℃)	TG (%)	DTG (%/min)		Temperature (℃)	TG (%)	DTG (%/min)		Temperature (℃)	TG (%)	DTG (%/min)		Temperature (℃)	TG (%)	DTG (%/min)		Temperature (℃)	TG (%)	DTG (%/min)
17.345	100	-0.11908		20.8872	99.9974	-0.0465		19.51	99.9448	-0.0678		20.615	99.9931	-0.38618		22.33	97.7379	-0.00737		21.458	100	-0.66779		19.502	100	-0.25175		17.582	100	-0.0556
17.385	99.9889	-0.0536		20.8817	99.9973	-0.0456		19.55	99.9431	-0.0629		20.655	99.9788	-0.32059		22.37	97.7403	-0.00763		21.498	99.983	-0.52364		19.542	99.9565	-0.1637		17.622	99.9953	-0.036
17.425	99.9825	-0.0313		20.8792	99.9972	-0.0449		19.59	99.9349	-0.0576		20.695	99.9583	-0.29692		22.41	97.7426	-0.00506		21.538	99.9944	-1.43888		19.582	99.923	-0.16441		17.662	99.9877	-0.0258
17.465	99.9786	-0.0193		20.8848	99.9971	-0.0444		19.63	99.9316	-0.0515		20.735	99.942	-0.29483		22.45	97.7187	0.000901		21.578	99.909	-1.95469		19.622	99.9012	-0.16564		17.702	99.986	-0.0187
17.505	99.9776	-0.0142		20.8919	99.9969	-0.044		19.67	99.9267	-0.0445		20.775	99.9293	-0.27774		22.49	97.6969	0.0102		21.618	99.6415	-2.17557		19.662	99.8774	-0.16818		17.742	99.985	-0.0141
17.545	99.9769	-0.0117		20.8937	99.9966	-0.0437		19.71	99.9258	-0.0367		20.815	99.9145	-0.25775		22.53	97.6895	0.0225		21.658	99.3816	-2.20442		19.702	99.8557	-0.17199		17.782	99.9841	-0.0115
17.585	99.9766	-0.0113		20.8914	99.9963	-0.0435		19.75	99.9254	-0.0278		20.855	99.8967	-0.23647		22.57	97.6935	0.0354		21.698	99.137	-2.12251		19.742	99.8433	-0.17659		17.822	99.9834	-0.0107
17.625	99.9762	-0.012		20.89	99.9961	-0.0434		19.79	99.9233	-0.0202		20.895	99.8828	-0.21184		22.61	97.7026	0.0482		21.738	98.9862	-1.95474		19.782	99.8307	-0.18082		17.862	99.9831	-0.0115
17.665	99.9756	-0.013		20.8923	99.9961	-0.0433		19.83	99.924	-0.0138		20.935	99.8728	-0.18657		22.65	97.7082	0.0608		21.778	98.8622	-1.69807		19.822	99.8175	-0.18446		17.902	99.9829	-0.0132
17.705	99.9752	-0.0138		20.8968	99.9962	-0.0432		19.87	99.9241	-0.00778		20.975	99.8634	-0.16183		22.69	97.716	0.0731		21.818	98.7988	-1.40246		19.862	99.8039	-0.1863		17.942	99.9823	-0.0155
17.745	99.9747	-0.014		20.9014	99.9961	-0.0432		19.91	99.9231	-0.00238		21.015	99.857	-0.14045		22.73	97.7211	0.0843		21.858	98.752	-1.09879		19.902	99.7871	-0.18561		17.982	99.9819	-0.0176
17.785	99.9716	-0.0135		20.9048	99.9959	-0.0431		19.95	99.9244	0.0026		21.055	99.8481	-0.12346		22.77	97.7281	0.0939		21.898	98.7048	-0.84257		19.942	99.7715	-0.18243		18.022	99.9813	-0.0194
17.825	99.9702	-0.012		20.9061	99.9958	-0.043		19.99	99.9243	0.0071		21.095	99.8433	-0.11224		22.81	97.7291	0.10243		21.938	98.6861	-0.62838		19.982	99.7597	-0.17734		18.062	99.9778	-0.0203
17.865	99.9682	-0.00964		20.9047	99.9958	-0.043		20.03	99.9237	0.0113		21.135	99.8415	-0.10579		22.85	97.7366	0.1092		21.978	98.672	-0.47447		20.022	99.7483	-0.17104		18.102	99.9763	-0.02
17.905	99.9677	-0.00697		20.9018	99.9958	-0.0429		20.07	99.9227	0.0149		21.175	99.8375	-0.10492		22.89	97.7498	0.11406		22.018	98.6548	-0.37208		20.062	99.7416	-0.16426		18.142	99.9744	-0.0188
17.945	99.968	-0.00376		20.8984	99.9957	-0.0429		20.11	99.9241	0.0181		21.215	99.8352	-0.10842		22.93	97.764	0.11785		22.058	98.6362	-0.30769		20.102	99.7364	-0.15735		18.182	99.9726	-0.0168
17.985	99.9673	-0.000563		20.8951	99.9955	-0.0429		20.15	99.9248	0.0208		21.255	99.826	-0.11716		22.97	97.7671	0.12055		22.098	98.6239	-0.2703		20.142	99.7293	-0.15077		18.222	99.9704	-0.0143
18.025	99.9673	0.00292		20.8924	99.9954	-0.0429		20.19	99.9253	0.0229		21.295	99.8196	-0.1294		23.01	97.7624	0.12257		22.138	98.5978	-0.24463		20.182	99.7217	-0.14498		18.262	99.9692	-0.0117
18.065	99.9676	0.00608		20.8905	99.9954	-0.0429		20.23	99.9269	0.0244		21.335	99.8135	-0.14634		23.05	97.7665	0.12405		22.178	98.5758	-0.22118		20.222	99.7164	-0.13939		18.302	99.9687	-0.00868
18.105	99.9675	0.00896		20.8893	99.9954	-0.043		20.27	99.9283	0.0251		21.375	99.8106	-0.1689		23.09	97.7713	0.12533		22.218	98.5517	-0.19175		20.262	99.7117	-0.13391		18.342	99.9687	-0.00582
18.145	99.9691	0.0114		20.8883	99.9955	-0.043		20.31	99.9299	0.0251		21.415	99.8051	-0.19024		23.13	97.7689	0.1265		22.258	98.5307	-0.15877		20.302	99.7071	-0.12861		18.382	99.9692	-0.00307
18.185	99.9705	0.0138		20.8872	99.9955	-0.0431		20.35	99.9313	0.0245		21.455	99.7924	-0.20981		23.17	97.7647	0.12768		22.298	98.5208	-0.12259		20.342	99.7031	-0.1238		18.422	99.972	-0.000493
18.225	99.9711	0.0158		20.8855	99.9954	-0.0432		20.39	99.9361	0.0234		21.495	99.7857	-0.22313		23.21	97.7632	0.1288		22.338	98.5208	-0.0888		20.382	99.6997	-0.11955		18.462	99.9728	0.00169
18.265	99.9714	0.0176		20.8839	99.9953	-0.0433		20.43	99.9378	0.0218		21.535	99.7717	-0.22784		23.25	97.7623	0.1299		22.378	98.5152	-0.0564		20.422	99.6931	-0.11579		18.502	99.9724	0.00372
18.305	99.9717	0.0192		20.8849	99.9951	-0.0435		20.47	99.9405	0.0198		21.575	99.7505	-0.22406		23.29	97.7624	0.13092		22.418	98.5243	-0.0327		20.462	99.6879	-0.11267		18.542	99.9721	0.00545
18.345	99.9717	0.0206		20.8911	99.995	-0.0436		20.51	99.9414	0.0175		21.615	99.7316	-0.21139		23.33	97.7646	0.13178		22.458	98.5195	-0.0152		20.502	99.6859	-0.11035		18.582	99.9716	0.00689
18.385	99.9725	0.0217		20.8985	99.9948	-0.0437		20.55	99.941	0.015		21.655	99.7192	-0.19262		23.37	97.7686	0.13249		22.498	98.5169	-0.00489		20.542	99.6848	-0.10891		18.622	99.9713	0.00817
18.425	99.9747	0.0225		20.9007	99.9947	-0.0439		20.59	99.9395	0.0124		21.695	99.7136	-0.17055		23.41	97.7811	0.13291		22.538	98.5224	0.00162		20.582	99.684	-0.10837		18.662	99.9708	0.00922
18.465	99.9768	0.0231		20.8956	99.9946	-0.044		20.63	99.9392	0.00998		21.735	99.7124	-0.14727		23.45	97.7897	0.13301		22.578	98.5253	0.00655		20.622	99.6813	-0.10873		18.702	99.9705	0.0101
18.505	99.9775	0.0235		20.8904	99.9944	-0.0442		20.67	99.9399	0.00769		21.775	99.7124	-0.12547		23.49	97.795	0.13281		22.618	98.5283	0.00996		20.662	99.6782	-0.1099		18.742	99.9726	0.0108
18.545	99.9783	0.0237		20.8922	99.9942	-0.0444		20.71	99.9406	0.00556		21.815	99.711	-0.10641		23.53	97.8021	0.13232		22.658	98.5249	0.013		20.702	99.6755	-0.11167		18.782	99.9739	0.0113
18.585	99.979	0.0237		20.8988	99.9941	-0.0445		20.75	99.9407	0.00377		21.855	99.7088	-0.0922		23.57	97.8042	0.13153		22.698	98.5192	0.0157		20.742	99.6716	-0.11367		18.822	99.975	0.0117
18.625	99.9794	0.0236		20.9037	99.994	-0.0447		20.79	99.9412	0.00235		21.895	99.7066	-0.0815		23.61	97.8069	0.13048		22.738	98.5183	0.0188		20.782	99.6678	-0.116		18.862	99.9752	0.0119
18.665	99.9798	0.0235		20.9033	99.994	-0.0449		20.83	99.9412	0.00137		21.935	99.7032	-0.0742		23.65	97.8051	0.12923		22.778	98.5239	0.0225		20.822	99.6652	-0.1183		18.902	99.9755	0.012
18.705	99.9801	0.0232		20.9013	99.994	-0.0451		20.87	99.9411	0.000756		21.975	99.6997	-0.0697		23.69	97.8084	0.12773		22.818	98.5285	0.0263		20.862	99.662	-0.1207		18.942	99.9758	0.012
18.745	99.9806	0.023		20.9015	99.994	-0.0453		20.91	99.9415	0.000492		22.015	99.6973	-0.0672		23.73	97.8165	0.12616		22.858	98.5342	0.0304		20.902	99.6588	-0.12306		18.982	99.9765	0.0119
18.785	99.981	0.0226		20.9043	99.9938	-0.0454		20.95	99.9375	0.000572		22.055	99.6949	-0.066		23.77	97.8308	0.12457		22.898	98.5343	0.0341		20.942	99.656	-0.12529		19.022	99.977	0.0117
18.825	99.9816	0.0222		20.9079	99.9937	-0.0456		20.99	99.9326	0.000964		22.095	99.6925	-0.0658		23.81	97.8426	0.12303		22.938	98.5355	0.0368		20.982	99.6517	-0.12739		19.062	99.9771	0.0115
18.865	99.9821	0.0218		20.9108	99.9935	-0.0458		21.03	99.9296	0.00158		22.135	99.6902	-0.0664		23.85	97.8464	0.12152		22.978	98.5261	0.0386		21.022	99.6477	-0.12942		19.102	99.9776	0.0112
18.905	99.9825	0.0213		20.9121	99.9934	-0.046		21.07	99.9268	0.00241		22.175	99.6891	-0.0678		23.89	97.8438	0.12013		23.018	98.5175	0.0394		21.062	99.645	-0.13121		19.142	99.9777	0.0109
18.945	99.9831	0.0209		20.9108	99.9931	-0.0462		21.11	99.9266	0.00337		22.215	99.6878	-0.0698		23.93	97.8396	0.11892		23.058	98.5163	0.0387		21.102	99.6394	-0.13274		19.182	99.9779	0.0106
18.985	99.9839	0.0204		20.909	99.9929	-0.0465		21.15	99.9266	0.00438		22.255	99.6867	-0.0723		23.97	97.8373	0.11792		23.098	98.5316	0.0366		21.142	99.6338	-0.13407		19.222	99.9781	0.0104
19.025	99.9849	0.02		20.9095	99.9925	-0.0467		21.19	99.9279	0.00544		22.295	99.6853	-0.0754		24.01	97.8337	0.11722		23.138	98.555	0.0328		21.182	99.6289	-0.13519		19.262	99.9784	0.0101
19.065	99.9857	0.0196		20.9139	99.9923	-0.0469		21.23	99.9312	0.00643		22.335	99.6831	-0.0789		24.05	97.8305	0.11682		23.178	98.5626	0.0278		21.222	99.624	-0.13612		19.302	99.9783	0.00985
19.105	99.9868	0.0193		20.9197	99.992	-0.0471		21.27	99.9344	0.00731		22.375	99.6793	-0.0827		24.09	97.8243	0.11672		23.218	98.559	0.022		21.262	99.6209	-0.13687		19.342	99.9781	0.00965
19.145	99.9876	0.0191		20.9243	99.9917	-0.0473		21.31	99.9365	0.00807		22.415	99.676	-0.0868		24.13	97.8218	0.11693		23.258	98.5538	0.0156		21.302	99.6189	-0.13748		19.382	99.9784	0.00949
19.185	99.9887	0.0189		20.9261	99.9915	-0.0475		21.35	99.9386	0.00866		22.455	99.6737	-0.0916		24.17	97.8174	0.11742		23.298	98.5537	0.00892		21.342	99.6172	-0.13795		19.422	99.9784	0.00936
19.225	99.9894	0.0188		20.9241	99.9911	-0.0478		21.39	99.9399	0.00907		22.495	99.6703	-0.0966		24.21	97.8221	0.11819		23.338	98.5538	0.00232		21.382	99.6153	-0.13833		19.462	99.9792	0.00926
19.265	99.9899	0.0188		20.9187	99.9907	-0.048		21.43	99.9413	0.0093		22.535	99.6679	-0.10225		24.25	97.8262	0.11926		23.378	98.5518	-0.00371		21.422	99.6134	-0.13861		19.502	99.9799	0.00918
19.305	99.9886	0.0188		20.9137	99.9903	-0.0482		21.47	99.9419	0.00935		22.575	99.6654	-0.10846		24.29	97.8312	0.12056		23.418	98.5505	-0.00906		21.462	99.6103	-0.13884		19.542	99.9804	0.00913
19.345	99.9872	0.019		20.9126	99.9899	-0.0484		21.51	99.9425	0.00923		22.615	99.6631	-0.1145		24.33	97.833	0.12206		23.458	98.5505	-0.0137		21.502	99.6061	-0.13901		19.582	99.9798	0.0091
19.385	99.9866	0.0192		20.9148	99.9896	-0.0487		21.55	99.9431	0.00895		22.655	99.6608	-0.12053		24.37	97.8331	0.12369		23.498	98.548	-0.0172		21.542	99.6019	-0.13916		19.622	99.9792	0.00908
19.425	99.986	0.0195		20.9176	99.9894	-0.0489		21.59	99.942	0.00854		22.695	99.6587	-0.12579		24.41	97.834	0.12537		23.538	98.5438	-0.0197		21.582	99.5983	-0.13928		19.662	99.9789	0.00907
19.465	99.986	0.0199		20.9195	99.9893	-0.0491		21.63	99.9415	0.00799		22.735	99.6553	-0.1304		24.45	97.8417	0.1272		23.578	98.5408	-0.0212		21.622	99.5963	-0.13938		19.702	99.9787	0.00906
19.505	99.9862	0.0203		20.9207	99.9892	-0.0493		21.67	99.9417	0.00732		22.775	99.652	-0.13363		24.49	97.8426	0.12903		23.618	98.5403	-0.0216		21.662	99.5946	-0.13946		19.742	99.9789	0.00904
19.545	99.987	0.0208		20.9218	99.9889	-0.0496		21.71	99.9412	0.00655		22.815	99.6504	-0.13524		24.53	97.8464	0.13092		23.658	98.5403	-0.0209		21.702	99.5921	-0.13953		19.782	99.9793	0.00901
19.585	99.9877	0.0212		20.9221	99.9886	-0.0498		21.75	99.9412	0.00569		22.855	99.6431	-0.13537		24.57	97.8518	0.13273		23.698	98.5336	-0.0194		21.742	99.59	-0.13959		19.822	99.9795	0.00897
19.625	99.9887	0.0217		20.9203	99.9884	-0.05		21.79	99.9412	0.00479		22.895	99.6345	-0.13396		24.61	97.8534	0.13448		23.738	98.5285	-0.0171		21.782	99.5877	-0.13965		19.862	99.9803	0.00891
19.665	99.9894	0.0223		20.9169	99.9882	-0.0503		21.83	99.9418	0.00387		22.935	99.6266	-0.13098		24.65	97.853	0.13616		23.778	98.5268	-0.0141		21.822	99.5849	-0.13969		19.902	99.9813	0.00883
19.705	99.9899	0.0228		20.9155	99.9881	-0.0505		21.87	99.9425	0.00296		22.975	99.6197	-0.12669		24.69	97.8562	0.1377		23.818	98.5267	-0.0103		21.862	99.5811	-0.13973		19.942	99.9821	0.00873
19.745	99.9904	0.0233		20.9199	99.988	-0.0507		21.91	99.9432	0.00201		23.015	99.6161	-0.12151		24.73	97.8572	0.13911		23.858	98.5277	-0.00652		21.902	99.5779	-0.13977		19.982	99.9826	0.0086
19.785	99.9906	0.0237		20.9283	99.9879	-0.051		21.95	99.9439	0.00106		23.055	99.6143	-0.11548		24.77	97.8601	0.14035		23.898	98.5269	-0.00253		21.942	99.5735	-0.1398		20.022	99.9829	0.00844
19.825	99.9911	0.0241		20.9369	99.9876	-0.0512		21.99	99.9445	0.000195		23.095	99.6131	-0.10918		24.81	97.868	0.14148		23.938	98.5271	0.00178		21.982	99.5704	-0.13984		20.062	99.9829	0.00826
19.865	99.9927	0.0245		20.9424	99.9872	-0.0514		22.03	99.9445	-0.000615		23.135	99.6131	-0.10251		24.85	97.8768	0.14242		23.978	98.5261	0.00591		22.022	99.5672	-0.13988		20.102	99.9829	0.00804
19.905	99.9937	0.0248		20.9435	99.9868	-0.0517		22.07	99.9446	-0.00135		23.175	99.6126	-0.096		24.89	97.8856	0.14319		24.018	98.528	0.00992		22.062	99.5653	-0.13993		20.142	99.9829	0.0078
19.945	99.9945	0.0251		20.9396	99.9865	-0.0519		22.11	99.9429	-0.00206		23.215	99.6114	-0.0902		24.93	97.8882	0.1438		24.058	98.5315	0.014		22.102	99.5624	-0.13999		20.182	99.9829	0.00754
19.985	99.9952	0.0254		20.934	99.9864	-0.0521		22.15	99.9412	-0.00269		23.255	99.6088	-0.085		24.97	97.8881	0.14423		24.098	98.5356	0.0178		22.142	99.5607	-0.14008		20.222	99.9829	0.00725
20.025	99.9956	0.0256		20.9322	99.9863	-0.0523		22.19	99.9402	-0.00324		23.295	99.6063	-0.0806		25.01	97.8883	0.14449		24.138	98.5407	0.0212		22.182	99.5588	-0.14019		20.262	99.9827	0.00693
20.065	99.9961	0.0257		20.9363	99.9861	-0.0526		22.23	99.9382	-0.00375		23.335	99.6039	-0.0774		25.05	97.886	0.14461		24.178	98.5429	0.0245		22.222	99.5562	-0.14033		20.302	99.9824	0.00659
20.105	99.9966	0.0258		20.9426	99.986	-0.0528		22.27	99.9367	-0.00421		23.375	99.6014	-0.0752		25.09	97.888	0.14458		24.218	98.5417	0.0277		22.262	99.5534	-0.14052		20.342	99.9821	0.00624
20.145	99.9968	0.0258		20.9471	99.9858	-0.053		22.31	99.9344	-0.00464		23.415	99.5992	-0.0744		25.13	97.8857	0.14442		24.258	98.5428	0.0305		22.302	99.5508	-0.14073		20.382	99.9818	0.00587
20.185	99.9968	0.0258		20.9498	99.9857	-0.0533		22.35	99.9338	-0.00504		23.455	99.6055	-0.0748		25.17	97.8859	0.14414		24.298	98.5434	0.0328		22.342	99.5487	-0.14099		20.422	99.9822	0.00549
20.225	99.9969	0.0258		20.9529	99.9856	-0.0535		22.39	99.932	-0.0054		23.495	99.6087	-0.0765		25.21	97.8857	0.14375		24.338	98.5433	0.035		22.382	99.5466	-0.1413		20.462	99.9827	0.0051
20.265	99.9976	0.0257		20.9567	99.9854	-0.0537		22.43	99.9318	-0.00574		23.535	99.6096	-0.0793		25.25	97.888	0.14326		24.378	98.5433	0.037		22.422	99.5446	-0.14166		20.502	99.9834	0.00471
20.305	99.9983	0.0256		20.9577	99.9853	-0.0539		22.47	99.9322	-0.00607		23.575	99.6082	-0.0831		25.29	97.8886	0.14271		24.418	98.5438	0.0388		22.462	99.5424	-0.14208		20.542	99.9841	0.0043
20.345	99.9987	0.0255		20.9526	99.9852	-0.0542		22.51	99.9349	-0.0064		23.615	99.6071	-0.0879		25.33	97.892	0.14208		24.458	98.5446	0.0403		22.502	99.5406	-0.14254		20.582	99.9847	0.00391
20.385	99.9992	0.0253		20.9444	99.985	-0.0544		22.55	99.9365	-0.00674		23.655	99.6037	-0.0933		25.37	97.895	0.14146		24.498	98.5461	0.0415		22.542	99.5387	-0.14306		20.622	99.9852	0.00351
20.425	100	0.0251		20.9394	99.9849	-0.0546		22.59	99.9385	-0.00707		23.695	99.6014	-0.0991		25.41	97.9004	0.14081		24.538	98.5448	0.0426		22.582	99.5368	-0.14362		20.662	99.9854	0.00311
20.465	100.001	0.0249		20.9406	99.9847	-0.0548		22.63	99.9405	-0.0074		23.735	99.5993	-0.10496		25.45	97.9025	0.14016		24.578	98.5433	0.0436		22.622	99.5343	-0.14423		20.702	99.9855	0.00272
20.505	100.002	0.0246		20.9456	99.9846	-0.0551		22.67	99.9415	-0.00774		23.775	99.5973	-0.11091		25.49	97.9104	0.13951		24.618	98.5413	0.0443		22.662	99.5324	-0.1449		20.742	99.9855	0.00233
20.545	100.003	0.0243		20.9512	99.9844	-0.0553		22.71	99.9419	-0.00811		23.815	99.5943	-0.11692		25.53	97.9148	0.13889		24.658	98.5383	0.0449		22.702	99.5306	-0.1456		20.782	99.9855	0.00196
20.585	100.002	0.0241		20.9565	99.9843	-0.0555		22.75	99.9418	-0.0085		23.855	99.5931	-0.12247		25.57	97.9155	0.1383		24.698	98.5362	0.0453		22.742	99.5289	-0.14636		20.822	99.9851	0.0016
20.625	100.002	0.0238		20.9611	99.9842	-0.0557		22.79	99.9419	-0.00889		23.895	99.592	-0.12785		25.61	97.9207	0.13778		24.738	98.5403	0.0456		22.782	99.5266	-0.14715		20.862	99.9848	0.00125
20.665	100.002	0.0235		20.9645	99.984	-0.0559		22.83	99.9413	-0.00929		23.935	99.59	-0.13292		25.65	97.9233	0.1373		24.778	98.5472	0.0456		22.822	99.5242	-0.14798		20.902	99.9842	0.000924
20.705	100.002	0.0232		20.966	99.9839	-0.0561		22.87	99.9414	-0.00972		23.975	99.5851	-0.1378		25.69	97.9209	0.13688		24.818	98.5543	0.0455		22.862	99.5222	-0.14883		20.942	99.9839	0.000604
20.745	100.002	0.0229		20.9648	99.9837	-0.0564		22.91	99.9412	-0.0101		24.015	99.5806	-0.14194		25.73	97.9214	0.13654		24.858	98.5575	0.0452		22.902	99.5197	-0.14971		20.982	99.9838	0.0003
20.785	100.002	0.0225		20.9613	99.9836	-0.0566		22.95	99.9412	-0.0106		24.055	99.5764	-0.1456		25.77	97.9194	0.1363		24.898	98.5566	0.0447		22.942	99.5172	-0.15062		21.022	99.9837	1.05e-05
20.825	100.003	0.0222		20.9569	99.9835	-0.0568		22.99	99.9412	-0.011		24.095	99.5723	-0.14868		25.81	97.9168	0.13613		24.938	98.5567	0.0439		22.982	99.5146	-0.15158		21.062	99.9836	-0.000258
20.865	100.003	0.0219		20.9532	99.9834	-0.057		23.03	99.9412	-0.0114		24.135	99.5681	-0.15116		25.85	97.9198	0.13605		24.978	98.5579	0.0429		23.022	99.5133	-0.15251		21.102	99.9831	-0.000526
20.905	100.003	0.0215		20.9524	99.9832	-0.0572		23.07	99.9412	-0.0119		24.175	99.5646	-0.15295		25.89	97.9221	0.13607		25.018	98.5573	0.0417		23.062	99.5109	-0.15347		21.142	99.9827	-0.000778
20.945	100.004	0.0212		20.9567	99.9829	-0.0574		23.11	99.9404	-0.0123		24.215	99.5625	-0.15434		25.93	97.9251	0.13618		25.058	98.5567	0.0404		23.102	99.5094	-0.15443		21.182	99.9829	-0.00102
20.985	100.004	0.0208		20.964	99.9826	-0.0576		23.15	99.9396	-0.0127		24.255	99.5584	-0.15524		25.97	97.9253	0.13638		25.098	98.5567	0.0388		23.142	99.5068	-0.15539		21.222	99.9826	-0.00126
21.025	100.005	0.0205		20.9703	99.9824	-0.0578		23.19	99.9387	-0.0131		24.295	99.5558	-0.15577		26.01	97.9299	0.13667		25.138	98.5579	0.037		23.182	99.5049	-0.15635		21.262	99.9826	-0.00149
21.065	100.005	0.0201		20.9735	99.9823	-0.058		23.23	99.9379	-0.0135		24.335	99.5533	-0.15604		26.05	97.9297	0.13707		25.178	98.5611	0.035		23.222	99.5024	-0.15729		21.302	99.9826	-0.00172
21.105	100.005	0.0197		20.9748	99.9821	-0.0582		23.27	99.9376	-0.0139		24.375	99.5512	-0.15612		26.09	97.9276	0.13755		25.218	98.5644	0.0329		23.262	99.5001	-0.15819		21.342	99.9824	-0.00195
21.145	100.005	0.0193		20.9756	99.9819	-0.0584		23.31	99.9366	-0.0142		24.415	99.5487	-0.15608		26.13	97.9281	0.13814		25.258	98.5671	0.0306		23.302	99.4977	-0.15905		21.382	99.9826	-0.00218
21.185	100.006	0.019		20.9755	99.9816	-0.0586		23.35	99.9364	-0.0145		24.455	99.5463	-0.156		26.17	97.9263	0.13881		25.298	98.5678	0.0283		23.342	99.4959	-0.15991		21.422	99.9826	-0.00241
21.225	100.006	0.0186		20.9731	99.9813	-0.0588		23.39	99.9359	-0.0148		24.495	99.5445	-0.15594		26.21	97.927	0.13956		25.338	98.5687	0.0259		23.382	99.4936	-0.16079		21.462	99.9828	-0.00264
21.265	100.007	0.0182		20.9685	99.981	-0.059		23.43	99.9353	-0.0151		24.535	99.5429	-0.15595		26.25	97.932	0.14038		25.378	98.5679	0.0234		23.422	99.4916	-0.16164		21.502	99.9829	-0.00287
21.305	100.008	0.0177		20.9638	99.9808	-0.0592		23.47	99.9351	-0.0153		24.575	99.542	-0.15606		26.29	97.9347	0.14129		25.418	98.5672	0.0211		23.462	99.4896	-0.16247		21.542	99.983	-0.00311
21.345	100.008	0.0173		20.9616	99.9805	-0.0594		23.51	99.9339	-0.0155		24.615	99.5403	-0.15627		26.33	97.9396	0.14226		25.458	98.567	0.0185		23.502	99.4866	-0.16325		21.582	99.9831	-0.00335
21.385	100.008	0.0169		20.9615	99.9802	-0.0596		23.55	99.9331	-0.0157		24.655	99.5372	-0.15662		26.37	97.9416	0.14327		25.498	98.5686	0.016		23.542	99.4827	-0.164		21.622	99.9831	-0.0036
21.425	100.008	0.0165		20.9621	99.9799	-0.0598		23.59	99.9319	-0.0159		24.695	99.5349	-0.15713		26.41	97.9389	0.14433		25.538	98.5688	0.0134		23.582	99.4798	-0.16471		21.662	99.9831	-0.00385
21.465	100.008	0.016		20.9629	99.9796	-0.0599		23.63	99.9318	-0.0161		24.735	99.5324	-0.15779		26.45	97.9368	0.14544		25.578	98.5673	0.0108		23.622	99.4761	-0.1654		21.702	99.9834	-0.00411
21.505	100.008	0.0156		20.9651	99.9794	-0.0601		23.67	99.9315	-0.0162		24.775	99.5302	-0.15863		26.49	97.9336	0.14656		25.618	98.5669	0.00818		23.662	99.4734	-0.16607		21.742	99.9841	-0.00437
21.545	100.009	0.0151		20.97	99.9791	-0.0603		23.71	99.9319	-0.0164		24.815	99.5266	-0.15966		26.53	97.932	0.14773		25.658	98.5644	0.0057		23.702	99.4707	-0.16669		21.782	99.9842	-0.00464
21.585	100.009	0.0146		20.9765	99.9788	-0.0605		23.75	99.9326	-0.0165		24.855	99.5245	-0.1608		26.57	97.9323	0.14887		25.698	98.5643	0.00323		23.742	99.4691	-0.16729		21.822	99.9844	-0.0049
21.625	100.009	0.0142		20.9823	99.9785	-0.0607		23.79	99.9327	-0.0166		24.895	99.5209	-0.16208		26.61	97.9322	0.15008		25.738	98.5632	0.000894		23.782	99.4675	-0.16787		21.862	99.9845	-0.00517
21.665	100.009	0.0137		20.986	99.9783	-0.0608		23.83	99.9333	-0.0167		24.935	99.5185	-0.16347		26.65	97.9346	0.15127		25.778	98.5628	-0.00133		23.822	99.4659	-0.16841		21.902	99.9845	-0.00544
21.705	100.009	0.0132		20.9885	99.978	-0.061		23.87	99.9333	-0.0168		24.975	99.5182	-0.16493		26.69	97.9341	0.15243		25.818	98.5671	-0.0034		23.862	99.4647	-0.16895		21.942	99.9845	-0.00572
21.745	100.009	0.0127		20.9904	99.9775	-0.0612		23.91	99.9326	-0.0169		25.015	99.5183	-0.16638		26.73	97.9364	0.15361		25.858	98.5698	-0.00538		23.902	99.4628	-0.16945		21.982	99.9845	-0.00599
21.785	100.01	0.0122		20.9915	99.9769	-0.0613		23.95	99.9326	-0.017		25.055	99.5185	-0.16786		26.77	97.9448	0.15473		25.898	98.5739	-0.0073		23.942	99.4605	-0.16995		22.022	99.9844	-0.00628
21.825	100.011	0.0117		20.9905	99.9764	-0.0615		23.99	99.9321	-0.0172		25.095	99.517	-0.16923		26.81	97.946	0.15582		25.938	98.5773	-0.009		23.982	99.4584	-0.17041		22.062	99.9846	-0.00656
21.865	100.012	0.0112		20.9871	99.9761	-0.0616		24.03	99.9324	-0.0173		25.135	99.5155	-0.17053		26.85	97.9493	0.15689		25.978	98.5777	-0.0105		24.022	99.4567	-0.17082		22.102	99.9847	-0.00684
21.905	100.012	0.0107		20.9823	99.9758	-0.0618		24.07	99.9314	-0.0175		25.175	99.5125	-0.17169		26.89	97.9555	0.1579		26.018	98.5774	-0.0119		24.062	99.4546	-0.17122		22.142	99.9847	-0.00714
21.945	100.012	0.0102		20.9774	99.9756	-0.0619		24.11	99.9307	-0.0176		25.215	99.5101	-0.17266		26.93	97.9602	0.15886		26.058	98.5741	-0.0131		24.102	99.4522	-0.17159		22.182	99.9847	-0.00742
21.985	100.012	0.00972		20.9747	99.9753	-0.0621		24.15	99.9299	-0.0178		25.255	99.505	-0.17345		26.97	97.9621	0.15979		26.098	98.5701	-0.014		24.142	99.4501	-0.17194		22.222	99.9844	-0.0077
22.025	100.012	0.00922		20.9773	99.975	-0.0622		24.19	99.9298	-0.018		25.295	99.5003	-0.17404		27.01	97.9643	0.16067		26.138	98.57	-0.0148		24.182	99.448	-0.17227		22.262	99.9839	-0.00799
22.065	100.011	0.00871		20.9853	99.9745	-0.0624		24.23	99.9295	-0.0183		25.335	99.4949	-0.17443		27.05	97.9669	0.16149		26.178	98.566	-0.0153		24.222	99.446	-0.17258		22.302	99.983	-0.00827
22.105	100.01	0.00821		20.9936	99.9741	-0.0625		24.27	99.9306	-0.0185		25.375	99.4908	-0.17463		27.09	97.9673	0.16226		26.218	98.56	-0.0157		24.262	99.4439	-0.17286		22.342	99.9821	-0.00855
22.145	100.01	0.00771		20.9969	99.9738	-0.0627		24.31	99.93	-0.0188		25.415	99.4863	-0.17464		27.13	97.97	0.16299		26.258	98.5562	-0.0159		24.302	99.4419	-0.17312		22.382	99.9814	-0.00883
22.185	100.009	0.0072		20.9955	99.9736	-0.0628		24.35	99.9306	-0.0192		25.455	99.4832	-0.17446		27.17	97.9752	0.16364		26.298	98.5522	-0.0158		24.342	99.4395	-0.17336		22.422	99.9805	-0.00913
22.225	100.009	0.00669		20.9921	99.9732	-0.0629		24.39	99.9306	-0.0195		25.495	99.4819	-0.1741		27.21	97.9778	0.16424		26.338	98.5495	-0.0156		24.382	99.4376	-0.17358		22.462	99.9799	-0.00942
22.265	100.009	0.00619		20.989	99.9728	-0.063		24.43	99.9306	-0.0198		25.535	99.4798	-0.17353		27.25	97.9814	0.16479		26.378	98.5492	-0.0152		24.422	99.4363	-0.17378		22.502	99.9795	-0.00972
22.305	100.009	0.0057		20.9872	99.9724	-0.0632		24.47	99.9306	-0.0202		25.575	99.4796	-0.17282		27.29	97.9865	0.16527		26.418	98.5511	-0.0147		24.462	99.4344	-0.17396		22.542	99.9795	-0.01
22.345	100.009	0.0052		20.9874	99.972	-0.0633		24.51	99.9306	-0.0206		25.615	99.4781	-0.17194		27.33	97.9877	0.1657		26.458	98.5529	-0.0139		24.502	99.4328	-0.17413		22.582	99.9794	-0.0103
22.385	100.009	0.00471		20.9904	99.9718	-0.0634		24.55	99.9307	-0.021		25.655	99.4755	-0.17095		27.37	97.9872	0.16606		26.498	98.5549	-0.013		24.542	99.4309	-0.17427		22.622	99.9795	-0.0106
22.425	100.01	0.00423		20.997	99.9715	-0.0635		24.59	99.93	-0.0214		25.695	99.4739	-0.16987		27.41	97.9888	0.16637		26.538	98.5552	-0.0119		24.582	99.4285	-0.17439		22.662	99.9799	-0.0109
22.465	100.01	0.00375		21.0057	99.9712	-0.0636		24.63	99.9293	-0.0219		25.735	99.4707	-0.16868		27.45	97.9912	0.16663		26.578	98.5552	-0.0107		24.622	99.4261	-0.17449		22.702	99.98	-0.0112
22.505	100.011	0.00328		21.0116	99.9709	-0.0637		24.67	99.9293	-0.0223		25.775	99.4693	-0.1674		27.49	97.9932	0.16684		26.618	98.5553	-0.00938		24.662	99.4237	-0.17458		22.742	99.98	-0.0115
22.545	100.011	0.0028		21.0101	99.9707	-0.0638		24.71	99.9293	-0.0227		25.815	99.4675	-0.16607		27.53	97.9968	0.167		26.658	98.5546	-0.00788		24.702	99.4216	-0.17465		22.782	99.9797	-0.0118
22.585	100.012	0.00232		21.005	99.9704	-0.0639		24.75	99.9294	-0.0232		25.855	99.4633	-0.16469		27.57	98.0021	0.16711		26.698	98.5513	-0.00631		24.742	99.4197	-0.1747		22.822	99.9797	-0.0122
22.625	100.012	0.00185		21.0048	99.9701	-0.064		24.79	99.9305	-0.0236		25.895	99.4616	-0.16328		27.61	98.0015	0.16718		26.738	98.5492	-0.00463		24.782	99.4178	-0.17474		22.862	99.9795	-0.0125
22.665	100.013	0.00137		21.0119	99.9698	-0.0641		24.83	99.9313	-0.024		25.935	99.4573	-0.16184		27.65	98.0005	0.16721		26.778	98.5491	-0.0028		24.822	99.4159	-0.17476		22.902	99.9797	-0.0128
22.705	100.013	0.000908		21.0172	99.9695	-0.0642		24.87	99.9319	-0.0244		25.975	99.4564	-0.16034		27.69	97.9998	0.1672		26.818	98.5474	-0.000946		24.862	99.4136	-0.17478		22.942	99.9795	-0.0132
22.745	100.012	0.000452		21.0119	99.9693	-0.0643		24.91	99.933	-0.0248		26.015	99.4564	-0.15887		27.73	97.9944	0.16715		26.858	98.5486	0.00103		24.902	99.4118	-0.17478		22.982	99.9801	-0.0135
22.785	100.013	-2.94e-06		21.0014	99.969	-0.0644		24.95	99.9338	-0.0251		26.055	99.4576	-0.15741		27.77	97.9883	0.16708		26.898	98.5492	0.00306		24.942	99.4089	-0.17477		23.022	99.9802	-0.0139
22.825	100.012	-0.000448		20.9987	99.9687	-0.0645		24.99	99.9339	-0.0255		26.095	99.4558	-0.15593		27.81	97.9884	0.16697		26.938	98.5506	0.00512		24.982	99.4058	-0.17475		23.062	99.9807	-0.0143
22.865	100.012	-0.000889		21.0082	99.9684	-0.0645		25.03	99.934	-0.0258		26.135	99.4545	-0.15448		27.85	97.9908	0.16684		26.978	98.5507	0.00723		25.022	99.4031	-0.17473		23.102	99.9813	-0.0146
22.905	100.012	-0.00133		21.0188	99.9681	-0.0646		25.07	99.9327	-0.0261		26.175	99.453	-0.15311		27.89	97.9942	0.16668		27.018	98.5523	0.00934		25.062	99.4002	-0.1747		23.142	99.9816	-0.015
22.945	100.012	-0.00177		21.0188	99.9678	-0.0647		25.11	99.932	-0.0263		26.215	99.4517	-0.15177		27.93	97.9985	0.16651		27.058	98.5522	0.0115		25.102	99.3975	-0.17467		23.182	99.9818	-0.0154
22.985	100.012	-0.00219		21.011	99.9676	-0.0648		25.15	99.9313	-0.0265		26.255	99.4503	-0.15045		27.97	98.0038	0.16632		27.098	98.5521	0.0136		25.142	99.3952	-0.17463		23.222	99.9815	-0.0158
23.025	100.012	-0.0026		21.0053	99.9673	-0.0648		25.19	99.9299	-0.0267		26.295	99.4484	-0.1491		28.01	98.0095	0.16612		27.138	98.553	0.0157		25.182	99.3932	-0.1746		23.262	99.9812	-0.0162
23.065	100.012	-0.00302		21.0069	99.967	-0.0649		25.23	99.9292	-0.0268		26.335	99.4455	-0.14781		28.05	98.0127	0.16591		27.178	98.5535	0.0179		25.222	99.3917	-0.17456		23.302	99.9809	-0.0167
23.105	100.012	-0.00344		21.0112	99.9667	-0.0649		25.27	99.9278	-0.0269		26.375	99.4428	-0.14651		28.09	98.0146	0.16568		27.218	98.5561	0.0201		25.262	99.3904	-0.17453		23.342	99.9804	-0.0171
23.145	100.012	-0.00384		21.013	99.9664	-0.065		25.31	99.9265	-0.0269		26.415	99.4401	-0.1452		28.13	98.0167	0.16545		27.258	98.5568	0.0223		25.302	99.3891	-0.17451		23.382	99.98	-0.0175
23.185	100.012	-0.00425		21.0114	99.9662	-0.065		25.35	99.9259	-0.0269		26.455	99.4388	-0.1439		28.17	98.0188	0.16521		27.298	98.5567	0.0244		25.342	99.3881	-0.17449		23.422	99.9798	-0.0179
23.225	100.012	-0.00464		21.0081	99.9659	-0.0651		25.39	99.9252	-0.0268		26.495	99.4369	-0.14258		28.21	98.0208	0.16497		27.338	98.5567	0.0265		25.382	99.3868	-0.17448		23.462	99.9795	-0.0184
23.265	100.012	-0.00504		21.0049	99.9656	-0.0651		25.43	99.9245	-0.0267		26.535	99.4349	-0.14125		28.25	98.023	0.16472		27.378	98.5568	0.0285		25.422	99.386	-0.17448		23.502	99.9789	-0.0188
23.305	100.011	-0.00543		21.0051	99.9653	-0.0651		25.47	99.9238	-0.0265		26.575	99.4317	-0.13992		28.29	98.0249	0.16447		27.418	98.5562	0.0305		25.462	99.3851	-0.1745		23.542	99.9787	-0.0192
23.345	100.011	-0.0058		21.0112	99.965	-0.0652		25.51	99.9231	-0.0263		26.615	99.4297	-0.1386		28.33	98.0228	0.16423		27.458	98.555	0.0325		25.502	99.3837	-0.17452		23.582	99.9784	-0.0197
23.385	100.01	-0.00616		21.0201	99.9648	-0.0652		25.55	99.9223	-0.026		26.655	99.4272	-0.13726		28.37	98.0246	0.16398		27.498	98.5554	0.0344		25.542	99.3824	-0.17456		23.622	99.9784	-0.0201
23.425	100.01	-0.00652		21.0258	99.9645	-0.0652		25.59	99.9222	-0.0257		26.695	99.4234	-0.13594		28.41	98.0248	0.16373		27.538	98.5542	0.0362		25.582	99.3812	-0.17462		23.662	99.9781	-0.0205
23.465	100.01	-0.00687		21.0251	99.9642	-0.0653		25.63	99.9212	-0.0253		26.735	99.4226	-0.1346		28.45	98.0266	0.16349		27.578	98.5536	0.0379		25.622	99.3797	-0.17469		23.702	99.9782	-0.0209
23.505	100.01	-0.00721		21.0211	99.9639	-0.0653		25.67	99.9188	-0.0249		26.775	99.4221	-0.13327		28.49	98.0259	0.16325		27.618	98.5537	0.0396		25.662	99.377	-0.17478		23.742	99.9781	-0.0213
23.545	100.01	-0.00754		21.0173	99.9638	-0.0653		25.71	99.9174	-0.0244		26.815	99.4213	-0.13194		28.53	98.0255	0.16301		27.658	98.5547	0.0411		25.702	99.3746	-0.1749		23.782	99.9776	-0.0217
23.585	100.01	-0.00787		21.0164	99.9636	-0.0653		25.75	99.9155	-0.0239		26.855	99.4215	-0.13061		28.57	98.0274	0.16278		27.698	98.5592	0.0426		25.742	99.3725	-0.17503		23.822	99.9775	-0.0221
23.625	100.009	-0.00819		21.0206	99.9634	-0.0653		25.79	99.9143	-0.0234		26.895	99.4205	-0.1293		28.61	98.0271	0.16254		27.738	98.5626	0.044		25.782	99.3702	-0.17518		23.862	99.9769	-0.0225
23.665	100.009	-0.00851		21.0295	99.963	-0.0653		25.83	99.9131	-0.0229		26.935	99.4192	-0.12801		28.65	98.0271	0.16231		27.778	98.5641	0.0453		25.822	99.3678	-0.17536		23.902	99.9764	-0.0229
23.705	100.009	-0.00882		21.0377	99.9625	-0.0653		25.87	99.9128	-0.0223		26.975	99.4178	-0.1267		28.69	98.027	0.16207		27.818	98.5672	0.0466		25.862	99.3662	-0.17557		23.942	99.976	-0.0233
23.745	100.008	-0.00911		21.0402	99.9621	-0.0653		25.91	99.9128	-0.0217		27.015	99.4166	-0.12549		28.73	98.031	0.16184		27.858	98.5702	0.0477		25.902	99.3646	-0.1758		23.982	99.9756	-0.0237
23.785	100.009	-0.0094		21.038	99.9619	-0.0653		25.95	99.9129	-0.021		27.055	99.4153	-0.12429		28.77	98.0305	0.16162		27.898	98.5703	0.0488		25.942	99.364	-0.17604		24.022	99.9749	-0.024
23.825	100.009	-0.00968		21.0356	99.9617	-0.0653		25.99	99.9135	-0.0204		27.095	99.4139	-0.12312		28.81	98.0287	0.1614		27.938	98.5716	0.0498		25.982	99.3628	-0.17631		24.062	99.9747	-0.0244
23.865	100.009	-0.00996		21.0353	99.9616	-0.0653		26.03	99.9134	-0.0197		27.135	99.4128	-0.12201		28.85	98.0303	0.16117		27.978	98.5702	0.0507		26.022	99.3612	-0.17661		24.102	99.9744	-0.0247
23.905	100.01	-0.0102		21.0359	99.9614	-0.0653		26.07	99.9134	-0.019		27.175	99.4107	-0.12096		28.89	98.0315	0.16095		28.018	98.5717	0.0515		26.062	99.36	-0.17692		24.142	99.9744	-0.0251
23.945	100.01	-0.0105		21.0359	99.9611	-0.0653		26.11	99.9134	-0.0184		27.215	99.4094	-0.11995		28.93	98.0318	0.16072		28.058	98.567	0.0522		26.102	99.3584	-0.17727		24.182	99.9742	-0.0254
23.985	100.011	-0.0108		21.0363	99.9606	-0.0653		26.15	99.9139	-0.0177		27.255	99.4105	-0.11898		28.97	98.0358	0.16049		28.098	98.5626	0.0529		26.142	99.3571	-0.17764		24.222	99.9739	-0.0257
24.025	100.011	-0.011		21.039	99.9603	-0.0653		26.19	99.9146	-0.017		27.295	99.4111	-0.11805		29.01	98.0378	0.16027		28.138	98.5597	0.0535		26.182	99.3555	-0.17804		24.262	99.9737	-0.026
24.065	100.011	-0.0112		21.0443	99.9601	-0.0653		26.23	99.9153	-0.0163		27.335	99.4092	-0.11712		29.05	98.0396	0.16005		28.178	98.5568	0.0539		26.222	99.3542	-0.17846		24.302	99.9737	-0.0264
24.105	100.01	-0.0115		21.0486	99.96	-0.0653		26.27	99.9151	-0.0156		27.375	99.4055	-0.11621		29.09	98.0413	0.15983		28.218	98.5552	0.0543		26.262	99.3521	-0.17891		24.342	99.9734	-0.0267
24.145	100.01	-0.0117		21.0483	99.9599	-0.0652		26.31	99.9146	-0.0149		27.415	99.4029	-0.11532		29.13	98.0438	0.15961		28.258	98.5566	0.0547		26.302	99.3501	-0.17937		24.382	99.9732	-0.027
24.185	100.01	-0.0119		21.0456	99.9598	-0.0652		26.35	99.9151	-0.0142		27.455	99.4006	-0.11443		29.17	98.0475	0.15939		28.298	98.5564	0.0549		26.342	99.3481	-0.17986		24.422	99.9732	-0.0272
24.225	100.009	-0.0121		21.0454	99.9596	-0.0652		26.39	99.9155	-0.0136		27.495	99.3981	-0.11354		29.21	98.0512	0.15916		28.338	98.5612	0.0551		26.382	99.3465	-0.18036		24.462	99.9727	-0.0275
24.265	100.009	-0.0124		21.0495	99.9593	-0.0652		26.43	99.9154	-0.013		27.535	99.3968	-0.11262		29.25	98.0566	0.15894		28.378	98.5674	0.0552		26.422	99.3445	-0.1809		24.502	99.9724	-0.0278
24.305	100.008	-0.0126		21.0529	99.959	-0.0651		26.47	99.9153	-0.0123		27.575	99.3969	-0.11167		29.29	98.062	0.15871		28.418	98.5707	0.0552		26.462	99.3426	-0.18145		24.542	99.9723	-0.0281
24.345	100.008	-0.0128		21.0511	99.9587	-0.0651		26.51	99.9147	-0.0117		27.615	99.3992	-0.11071		29.33	98.068	0.15848		28.458	98.5745	0.0552		26.502	99.3402	-0.18204		24.582	99.9723	-0.0284
24.385	100.008	-0.013		21.0471	99.9584	-0.0651		26.55	99.9147	-0.0112		27.655	99.3992	-0.10966		29.37	98.0718	0.15825		28.498	98.578	0.0551		26.542	99.338	-0.18265		24.622	99.9714	-0.0286
24.425	100.007	-0.0132		21.048	99.9582	-0.065		26.59	99.9147	-0.0107		27.695	99.3992	-0.10856		29.41	98.0712	0.15801		28.538	98.5809	0.055		26.582	99.3367	-0.18328		24.662	99.9705	-0.0289
24.465	100.007	-0.0134		21.0563	99.958	-0.065		26.63	99.9154	-0.0102		27.735	99.4003	-0.10738		29.45	98.0713	0.15778		28.578	98.5828	0.0548		26.622	99.3349	-0.18392		24.702	99.9698	-0.0291
24.505	100.006	-0.0136		21.0654	99.9579	-0.065		26.67	99.9148	-0.00975		27.775	99.3991	-0.10613		29.49	98.07	0.15754		28.618	98.5847	0.0545		26.662	99.3334	-0.18458		24.742	99.969	-0.0294
24.545	100.005	-0.0138		21.0689	99.9578	-0.0649		26.71	99.9156	-0.00933		27.815	99.3991	-0.10481		29.53	98.0675	0.1573		28.658	98.5871	0.0542		26.702	99.3321	-0.18526		24.782	99.9684	-0.0296
24.585	100.005	-0.014		21.0675	99.9576	-0.0649		26.75	99.9162	-0.00896		27.855	99.3979	-0.10338		29.57	98.0674	0.15704		28.698	98.5889	0.0538		26.742	99.3303	-0.18593		24.822	99.9679	-0.0299
24.625	100.004	-0.0141		21.0658	99.9575	-0.0648		26.79	99.9163	-0.00864		27.895	99.3966	-0.1019		29.61	98.0693	0.15679		28.738	98.591	0.0534		26.782	99.3283	-0.18662		24.862	99.9674	-0.0301
24.665	100.004	-0.0143		21.0663	99.9574	-0.0648		26.83	99.9168	-0.00835		27.935	99.393	-0.10035		29.65	98.0691	0.15654		28.778	98.5879	0.0529		26.822	99.3265	-0.18734		24.902	99.9675	-0.0303
24.705	100.005	-0.0145		21.0684	99.9572	-0.0648		26.87	99.9167	-0.00811		27.975	99.3896	-0.0987		29.69	98.0688	0.15628		28.818	98.5867	0.0524		26.862	99.325	-0.18807		24.942	99.968	-0.0306
24.745	100.005	-0.0147		21.0708	99.9569	-0.0647		26.91	99.9167	-0.00791		28.015	99.3873	-0.0971		29.73	98.0702	0.15602		28.858	98.5867	0.0519		26.902	99.3235	-0.1888		24.982	99.9681	-0.0308
24.785	100.005	-0.0149		21.0738	99.9565	-0.0647		26.95	99.9168	-0.00776		28.055	99.385	-0.0953		29.77	98.0719	0.15576		28.898	98.5854	0.0513		26.942	99.322	-0.18953		25.022	99.9682	-0.031
24.825	100.006	-0.0151		21.0783	99.956	-0.0646		26.99	99.918	-0.00766		28.095	99.3826	-0.0936		29.81	98.074	0.15548		28.938	98.5825	0.0507		26.982	99.3205	-0.19026		25.062	99.9684	-0.0312
24.865	100.006	-0.0153		21.0837	99.9556	-0.0646		27.03	99.9181	-0.0076		28.135	99.3791	-0.0918		29.85	98.0776	0.1552		28.978	98.5822	0.0501		27.022	99.319	-0.19102		25.102	99.9684	-0.0314
24.905	100.007	-0.0155		21.0863	99.9552	-0.0645		27.07	99.918	-0.00759		28.175	99.3769	-0.0901		29.89	98.0783	0.15492		29.018	98.5811	0.0494		27.062	99.3171	-0.19177		25.142	99.9684	-0.0317
24.945	100.007	-0.0156		21.0828	99.9548	-0.0645		27.11	99.9181	-0.00762		28.215	99.3758	-0.0883		29.93	98.0769	0.15463		29.058	98.5807	0.0488		27.102	99.3155	-0.19253		25.182	99.9681	-0.0319
24.985	100.007	-0.0158		21.0768	99.9543	-0.0644		27.15	99.918	-0.0077		28.255	99.3746	-0.0867		29.97	98.075	0.15434		29.098	98.5798	0.0481		27.142	99.314	-0.19331		25.222	99.9681	-0.0321
25.025	100.007	-0.016		21.0755	99.9539	-0.0644		27.19	99.9184	-0.00782		28.295	99.3723	-0.0851		30.01	98.0734	0.15403		29.138	98.5797	0.0474		27.182	99.3125	-0.19408		25.262	99.968	-0.0323
25.065	100.007	-0.0162		21.0815	99.9535	-0.0643		27.23	99.9186	-0.00799		28.335	99.3723	-0.0836		30.05	98.0734	0.15372		29.178	98.5804	0.0467		27.222	99.311	-0.19485		25.302	99.9673	-0.0325
25.105	100.007	-0.0164		21.0894	99.9531	-0.0643		27.27	99.918	-0.00819		28.375	99.3723	-0.0823		30.09	98.0738	0.15341		29.218	98.5789	0.0461		27.262	99.3095	-0.19563		25.342	99.9669	-0.0328
25.145	100.006	-0.0166		21.0937	99.9526	-0.0642		27.31	99.9181	-0.00843		28.415	99.3712	-0.081		30.13	98.0727	0.15308		29.258	98.5795	0.0454		27.302	99.308	-0.19641		25.382	99.9665	-0.033
25.185	100.006	-0.0168		21.0939	99.952	-0.0642		27.35	99.9181	-0.00872		28.455	99.37	-0.08		30.17	98.0713	0.15275		29.298	98.5825	0.0447		27.342	99.3066	-0.19717		25.422	99.9662	-0.0332
25.225	100.006	-0.017		21.0927	99.9514	-0.0641		27.39	99.9175	-0.00904		28.495	99.3699	-0.0791		30.21	98.0731	0.1524		29.338	98.5866	0.0441		27.382	99.3051	-0.19795		25.462	99.9658	-0.0334
25.265	100.006	-0.0172		21.0914	99.951	-0.0641		27.43	99.9174	-0.00939		28.535	99.37	-0.0784		30.25	98.075	0.15204		29.378	98.5907	0.0434		27.422	99.3034	-0.1987		25.502	99.9651	-0.0336
25.305	100.005	-0.0174		21.0896	99.9506	-0.064		27.47	99.9172	-0.00978		28.575	99.37	-0.0779		30.29	98.0765	0.15167		29.418	98.5934	0.0428		27.462	99.3015	-0.19945		25.542	99.9646	-0.0338
25.345	100.005	-0.0176		21.0868	99.9502	-0.064		27.51	99.918	-0.0102		28.615	99.37	-0.0777		30.33	98.0782	0.15129		29.458	98.5972	0.0422		27.502	99.2999	-0.20019		25.582	99.9642	-0.0341
25.385	100.004	-0.0178		21.0849	99.9498	-0.0639		27.55	99.9197	-0.0107		28.655	99.37	-0.0777		30.37	98.0799	0.15089		29.498	98.6002	0.0416		27.542	99.2984	-0.20093		25.622	99.964	-0.0343
25.425	100.004	-0.018		21.0871	99.9493	-0.0639		27.59	99.9208	-0.0111		28.695	99.3698	-0.078		30.41	98.0813	0.15048		29.538	98.5987	0.0411		27.582	99.2966	-0.20166		25.662	99.9633	-0.0345
25.465	100.004	-0.0182		21.0932	99.9487	-0.0638		27.63	99.9226	-0.0116		28.735	99.3706	-0.0785		30.45	98.0839	0.15007		29.578	98.597	0.0406		27.622	99.2948	-0.20236		25.702	99.9631	-0.0347
25.505	100.004	-0.0184		21.0965	99.9482	-0.0637		27.67	99.9232	-0.0122		28.775	99.3714	-0.0794		30.49	98.0872	0.14963		29.618	98.5967	0.0401		27.662	99.2934	-0.20306		25.742	99.963	-0.0349
25.545	100.003	-0.0187		21.0906	99.9477	-0.0637		27.71	99.9241	-0.0127		28.815	99.3705	-0.0804		30.53	98.0888	0.14917		29.658	98.5939	0.0397		27.702	99.292	-0.20377		25.782	99.9625	-0.0351
25.585	100.003	-0.0189		21.0797	99.9475	-0.0636		27.75	99.9251	-0.0133		28.855	99.37	-0.0818		30.57	98.089	0.1487		29.698	98.5927	0.0393		27.742	99.2905	-0.20447		25.822	99.9623	-0.0353
25.625	100.003	-0.0191		21.0733	99.9473	-0.0636		27.79	99.9254	-0.0139		28.895	99.3718	-0.0833		30.61	98.089	0.14821		29.738	98.5915	0.0389		27.782	99.2894	-0.20514		25.862	99.9621	-0.0355
25.665	100.003	-0.0193		21.0758	99.9471	-0.0635		27.83	99.9253	-0.0145		28.935	99.3735	-0.0852		30.65	98.0888	0.1477		29.778	98.59	0.0385		27.822	99.2881	-0.20578		25.902	99.9619	-0.0357
25.705	100.003	-0.0195		21.0817	99.947	-0.0635		27.87	99.9247	-0.0151		28.975	99.3736	-0.0873		30.69	98.0887	0.14717		29.818	98.5896	0.0382		27.862	99.286	-0.20642		25.942	99.9615	-0.0359
25.745	100.003	-0.0197		21.0854	99.9469	-0.0634		27.91	99.9236	-0.0157		29.015	99.3758	-0.0897		30.73	98.0914	0.14663		29.858	98.5893	0.038		27.902	99.2847	-0.20705		25.982	99.9613	-0.0361
25.785	100.003	-0.0199		21.0876	99.9468	-0.0634		27.95	99.9231	-0.0163		29.055	99.3779	-0.0922		30.77	98.0943	0.14606		29.898	98.5877	0.0377		27.942	99.2819	-0.20767		26.022	99.9613	-0.0363
25.825	100.003	-0.0201		21.0928	99.9466	-0.0633		27.99	99.9214	-0.017		29.095	99.3801	-0.095		30.81	98.0957	0.14546		29.938	98.5867	0.0375		27.982	99.2789	-0.20827		26.062	99.961	-0.0364
25.865	100.003	-0.0203		21.102	99.9463	-0.0633		28.03	99.9186	-0.0176		29.135	99.3813	-0.0979		30.85	98.0974	0.14485		29.978	98.5881	0.0374		28.022	99.2767	-0.20886		26.102	99.9608	-0.0366
25.905	100.003	-0.0205		21.1093	99.946	-0.0632		28.07	99.9165	-0.0183		29.175	99.3825	-0.10111		30.89	98.0982	0.14421		30.018	98.5871	0.0372		28.062	99.2742	-0.20943		26.142	99.9606	-0.0368
25.945	100.003	-0.0207		21.1088	99.9459	-0.0632		28.11	99.9143	-0.0189		29.215	99.3825	-0.10441		30.93	98.1022	0.14355		30.058	98.5868	0.0371		28.102	99.2714	-0.20998		26.182	99.9603	-0.037
25.985	100.003	-0.0209		21.1021	99.9459	-0.0631		28.15	99.9126	-0.0196		29.255	99.3812	-0.10791		30.97	98.1089	0.14286		30.098	98.5858	0.037		28.142	99.2694	-0.2105		26.222	99.9602	-0.0372
26.025	100.003	-0.0211		21.0942	99.9459	-0.0631		28.19	99.9108	-0.0203		29.295	99.3802	-0.11161		31.01	98.1105	0.14216		30.138	98.5857	0.037		28.182	99.2675	-0.211		26.262	99.9598	-0.0374
26.065	100.002	-0.0213		21.0895	99.9458	-0.063		28.23	99.91	-0.0209		29.335	99.379	-0.11537		31.05	98.1133	0.14143		30.178	98.5909	0.0369		28.222	99.2651	-0.2115		26.302	99.9592	-0.0375
26.105	100.002	-0.0214		21.0912	99.9456	-0.063		28.27	99.9102	-0.0216		29.375	99.3769	-0.11921		31.09	98.1191	0.14068		30.218	98.5928	0.0369		28.262	99.2625	-0.21199		26.342	99.959	-0.0377
26.145	100.002	-0.0216		21.1014	99.9454	-0.063		28.31	99.9101	-0.0222		29.415	99.3748	-0.12312		31.13	98.1238	0.1399		30.258	98.5919	0.037		28.302	99.2605	-0.21245		26.382	99.9586	-0.0378
26.185	100.002	-0.0218		21.115	99.9453	-0.0629		28.35	99.9106	-0.0228		29.455	99.3727	-0.12703		31.17	98.1246	0.13909		30.298	98.5906	0.037		28.342	99.2585	-0.2129		26.422	99.9582	-0.038
26.225	100.002	-0.022		21.123	99.9452	-0.0629		28.39	99.9115	-0.0235		29.495	99.3711	-0.13104		31.21	98.1242	0.13824		30.338	98.5893	0.037		28.382	99.2565	-0.21333		26.462	99.9577	-0.0382
26.265	100.002	-0.0221		21.1216	99.9452	-0.0628		28.43	99.9126	-0.0241		29.535	99.3664	-0.1351		31.25	98.1242	0.13735		30.378	98.5882	0.0371		28.422	99.2547	-0.21375		26.502	99.9573	-0.0383
26.305	100.002	-0.0223		21.1162	99.9452	-0.0628		28.47	99.9136	-0.0247		29.575	99.3602	-0.1391		31.29	98.1227	0.13644		30.418	98.5882	0.0372		28.462	99.2535	-0.21415		26.542	99.9571	-0.0385
26.345	100.002	-0.0225		21.1127	99.9453	-0.0627		28.51	99.9147	-0.0253		29.615	99.3558	-0.14311		31.33	98.1207	0.13551		30.458	98.5875	0.0372		28.502	99.2525	-0.21454		26.582	99.9569	-0.0386
26.385	100.002	-0.0226		21.1122	99.9453	-0.0627		28.55	99.9152	-0.0259		29.655	99.3517	-0.14718		31.37	98.1197	0.13454		30.498	98.5858	0.0373		28.542	99.2512	-0.21491		26.622	99.9567	-0.0387
26.425	100.002	-0.0228		21.1133	99.9452	-0.0627		28.59	99.9158	-0.0265		29.695	99.3477	-0.15117		31.41	98.1198	0.13355		30.538	98.5853	0.0374		28.582	99.25	-0.21526		26.662	99.9564	-0.0389
26.465	100.001	-0.0229		21.1148	99.945	-0.0626		28.63	99.9161	-0.0271		29.735	99.3445	-0.15516		31.45	98.1199	0.13255		30.578	98.5866	0.0375		28.622	99.2491	-0.2156		26.702	99.956	-0.039
26.505	100.001	-0.023		21.1159	99.9449	-0.0626		28.67	99.9161	-0.0277		29.775	99.3433	-0.15914		31.49	98.1198	0.13151		30.618	98.5879	0.0376		28.662	99.2481	-0.21593		26.742	99.9555	-0.0391
26.545	100.001	-0.0232		21.116	99.9449	-0.0625		28.71	99.9167	-0.0282		29.815	99.3423	-0.16306		31.53	98.1198	0.13042		30.658	98.5889	0.0377		28.702	99.2467	-0.21625		26.782	99.9555	-0.0392
26.585	100	-0.0233		21.1161	99.9449	-0.0625		28.75	99.9167	-0.0288		29.855	99.3417	-0.16675		31.57	98.1199	0.12929		30.698	98.5905	0.0377		28.742	99.2458	-0.21655		26.822	99.9554	-0.0394
26.625	99.9999	-0.0234		21.1176	99.9449	-0.0625		28.79	99.9171	-0.0293		29.895	99.3423	-0.17023		31.61	98.1196	0.12812		30.738	98.591	0.0378		28.782	99.2443	-0.21684		26.862	99.9552	-0.0395
26.665	99.9995	-0.0235		21.1205	99.9447	-0.0624		28.83	99.9172	-0.0299		29.935	99.3432	-0.17363		31.65	98.1201	0.12694		30.778	98.5897	0.0378		28.822	99.2423	-0.21712		26.902	99.9552	-0.0396
26.705	99.9991	-0.0236		21.1215	99.9446	-0.0624		28.87	99.9155	-0.0304		29.975	99.3431	-0.17694		31.69	98.1218	0.12571		30.818	98.5907	0.0378		28.862	99.2407	-0.21738		26.942	99.955	-0.0397
26.745	99.9989	-0.0237		21.1176	99.9444	-0.0624		28.91	99.915	-0.0309		30.015	99.343	-0.18013		31.73	98.1219	0.12445		30.858	98.5914	0.0378		28.902	99.239	-0.21763		26.982	99.9546	-0.0398
26.785	99.9987	-0.0238		21.1119	99.9443	-0.0623		28.95	99.9139	-0.0314		30.055	99.3441	-0.18319		31.77	98.1227	0.12316		30.898	98.591	0.0378		28.942	99.2376	-0.21787		27.022	99.9544	-0.0399
26.825	99.9982	-0.0239		21.1103	99.9441	-0.0623		28.99	99.9126	-0.0319		30.095	99.3438	-0.18612		31.81	98.1244	0.12187		30.938	98.5912	0.0377		28.982	99.2355	-0.2181		27.062	99.954	-0.0399
26.865	99.9978	-0.024		21.1152	99.944	-0.0622		29.03	99.9121	-0.0324		30.135	99.3424	-0.18891		31.85	98.1213	0.12053		30.978	98.5925	0.0376		29.022	99.2326	-0.21832		27.102	99.9529	-0.04
26.905	99.9977	-0.024		21.1224	99.9439	-0.0622		29.07	99.9101	-0.0329		30.175	99.3419	-0.19156		31.89	98.1201	0.11914		31.018	98.5925	0.0375		29.062	99.2306	-0.21854		27.142	99.9522	-0.0401
26.945	99.9972	-0.0241		21.1274	99.9437	-0.0622		29.11	99.909	-0.0333		30.215	99.3418	-0.19407		31.93	98.122	0.1177		31.058	98.5935	0.0373		29.102	99.2287	-0.21874		27.182	99.9515	-0.0402
26.985	99.9961	-0.0242		21.1299	99.9436	-0.0621		29.15	99.9086	-0.0338		30.255	99.3408	-0.1964		31.97	98.12	0.11624		31.098	98.596	0.0371		29.142	99.2268	-0.21894		27.222	99.9507	-0.0403
27.025	99.9952	-0.0242		21.1314	99.9434	-0.0621		29.19	99.9075	-0.0343		30.295	99.34	-0.19858		32.01	98.1219	0.11475		31.138	98.5971	0.0369		29.182	99.2248	-0.21913		27.262	99.9499	-0.0403
27.065	99.9946	-0.0243		21.133	99.9433	-0.0621		29.23	99.9068	-0.0347		30.335	99.3376	-0.20062		32.05	98.129	0.11323		31.178	98.5972	0.0366		29.222	99.2221	-0.21932		27.302	99.949	-0.0404
27.105	99.9941	-0.0244		21.1339	99.9432	-0.062		29.27	99.9071	-0.0351		30.375	99.3346	-0.20252		32.09	98.1339	0.11167		31.218	98.597	0.0362		29.262	99.22	-0.2195		27.342	99.9487	-0.0405
27.145	99.9935	-0.0244		21.1337	99.9429	-0.062		29.31	99.9076	-0.0355		30.415	99.3317	-0.20429		32.13	98.1368	0.11009		31.258	98.5972	0.0359		29.302	99.2183	-0.21967		27.382	99.9484	-0.0406
27.185	99.9929	-0.0244		21.1323	99.9427	-0.062		29.35	99.9075	-0.036		30.455	99.3289	-0.20595		32.17	98.1374	0.10847		31.298	98.5972	0.0355		29.342	99.2163	-0.21984		27.422	99.9481	-0.0406
27.225	99.9928	-0.0245		21.1305	99.9424	-0.0619		29.39	99.907	-0.0364		30.495	99.3272	-0.20747		32.21	98.1356	0.10681		31.338	98.5951	0.035		29.382	99.2144	-0.22		27.462	99.9481	-0.0407
27.265	99.9929	-0.0245		21.1293	99.942	-0.0619		29.43	99.9068	-0.0368		30.535	99.3228	-0.20885		32.25	98.136	0.10509		31.378	98.5931	0.0345		29.422	99.213	-0.22017		27.502	99.948	-0.0408
27.305	99.9929	-0.0245		21.1302	99.9418	-0.0619		29.47	99.9068	-0.0372		30.575	99.3189	-0.21011		32.29	98.1376	0.10334		31.418	98.5926	0.0339		29.462	99.2116	-0.22033		27.542	99.9477	-0.0408
27.345	99.9929	-0.0246		21.1345	99.9416	-0.0618		29.51	99.9068	-0.0376		30.615	99.3164	-0.21125		32.33	98.1373	0.10156		31.458	98.5926	0.0333		29.502	99.2101	-0.22049		27.582	99.9476	-0.0409
27.385	99.993	-0.0246		21.1395	99.9415	-0.0618		29.55	99.9069	-0.038		30.655	99.3135	-0.21226		32.37	98.1386	0.0997		31.498	98.5926	0.0327		29.542	99.2088	-0.22065		27.622	99.9476	-0.041
27.425	99.9933	-0.0246		21.1407	99.9413	-0.0617		29.59	99.9066	-0.0383		30.695	99.3107	-0.21316		32.41	98.1396	0.0979		31.538	98.593	0.032		29.582	99.2076	-0.2208		27.662	99.9474	-0.0411
27.465	99.9937	-0.0246		21.1368	99.941	-0.0617		29.63	99.906	-0.0387		30.735	99.3078	-0.21393		32.45	98.1379	0.096		31.578	98.5949	0.0312		29.622	99.2064	-0.22096		27.702	99.9472	-0.0412
27.505	99.994	-0.0246		21.1338	99.9407	-0.0617		29.67	99.9055	-0.0391		30.775	99.3057	-0.21461		32.49	98.1378	0.0941		31.618	98.5984	0.0304		29.662	99.2052	-0.22111		27.742	99.947	-0.0412
27.545	99.9944	-0.0246		21.1373	99.9405	-0.0616		29.71	99.9055	-0.0394		30.815	99.3037	-0.21519		32.53	98.1403	0.0921		31.658	98.6019	0.0296		29.702	99.2036	-0.22127		27.782	99.9466	-0.0413
27.585	99.9947	-0.0246		21.1435	99.9404	-0.0616		29.75	99.9053	-0.0398		30.855	99.3008	-0.21569		32.57	98.1433	0.0902		31.698	98.6049	0.0287		29.742	99.202	-0.22143		27.822	99.9463	-0.0414
27.625	99.9949	-0.0246		21.1443	99.9403	-0.0615		29.79	99.9048	-0.0402		30.895	99.2979	-0.21612		32.61	98.1453	0.0882		31.738	98.6087	0.0278		29.782	99.2007	-0.22159		27.862	99.9462	-0.0415
27.665	99.9952	-0.0247		21.1369	99.9402	-0.0615		29.83	99.9043	-0.0405		30.935	99.2959	-0.21647		32.65	98.1466	0.0861		31.778	98.6131	0.0268		29.822	99.1995	-0.22175		27.902	99.9459	-0.0416
27.705	99.9955	-0.0247		21.1297	99.94	-0.0614		29.87	99.9037	-0.0409		30.975	99.2941	-0.21675		32.69	98.1481	0.084		31.818	98.615	0.0258		29.862	99.1978	-0.22192		27.942	99.9455	-0.0417
27.745	99.9956	-0.0247		21.1309	99.9398	-0.0614		29.91	99.9035	-0.0412		31.015	99.2923	-0.21697		32.73	98.1489	0.0819		31.858	98.6152	0.0247		29.902	99.1958	-0.22209		27.982	99.945	-0.0418
27.785	99.9958	-0.0247		21.1395	99.9395	-0.0613		29.95	99.9035	-0.0416		31.055	99.2904	-0.21714		32.77	98.1483	0.0798		31.898	98.6151	0.0236		29.942	99.1941	-0.22226		28.022	99.9445	-0.0419
27.825	99.9959	-0.0247		21.1492	99.9391	-0.0613		29.99	99.9029	-0.0419		31.095	99.2885	-0.21727		32.81	98.1466	0.0776		31.938	98.615	0.0225		29.982	99.193	-0.22243		28.062	99.9441	-0.042
27.865	99.9956	-0.0247		21.156	99.9386	-0.0612		30.03	99.9032	-0.0422		31.135	99.2875	-0.21737		32.85	98.1465	0.0755		31.978	98.616	0.0213		30.022	99.1915	-0.22262		28.102	99.9437	-0.0422
27.905	99.9952	-0.0246		21.1589	99.938	-0.0612		30.07	99.9034	-0.0426		31.175	99.2863	-0.21745		32.89	98.1461	0.0733		32.018	98.6167	0.0201		30.062	99.1902	-0.22281		28.142	99.9435	-0.0423
27.945	99.9949	-0.0246		21.1579	99.9374	-0.0611		30.11	99.9029	-0.0429		31.215	99.2844	-0.21752		32.93	98.143	0.071		32.058	98.6166	0.0189		30.102	99.1894	-0.223		28.182	99.9431	-0.0424
27.985	99.9945	-0.0246		21.1546	99.9369	-0.0611		30.15	99.9033	-0.0432		31.255	99.2826	-0.21759		32.97	98.1413	0.0688		32.098	98.6178	0.0176		30.142	99.188	-0.2232		28.222	99.9425	-0.0426
28.025	99.9942	-0.0246		21.1513	99.9363	-0.061		30.19	99.9034	-0.0435		31.295	99.2807	-0.21765		33.01	98.1419	0.0665		32.138	98.6181	0.0164		30.182	99.1863	-0.2234		28.262	99.9424	-0.0427
28.065	99.9935	-0.0246		21.15	99.9357	-0.061		30.23	99.9028	-0.0438		31.335	99.2794	-0.21773		33.05	98.1433	0.0642		32.178	98.6183	0.015		30.222	99.185	-0.22361		28.302	99.9422	-0.0429
28.105	99.9926	-0.0246		21.1519	99.9352	-0.0609		30.27	99.9028	-0.0442		31.375	99.2786	-0.21783		33.09	98.1451	0.0619		32.218	98.6195	0.0137		30.262	99.1838	-0.22384		28.342	99.942	-0.0431
28.145	99.9921	-0.0246		21.1577	99.9347	-0.0608		30.31	99.9033	-0.0445		31.415	99.2777	-0.21794		33.13	98.1483	0.0596		32.258	98.6198	0.0123		30.302	99.182	-0.22406		28.382	99.9418	-0.0433
28.185	99.9918	-0.0246		21.1653	99.9343	-0.0608		30.35	99.9036	-0.0448		31.455	99.2768	-0.21808		33.17	98.1538	0.0573		32.298	98.6192	0.011		30.342	99.1798	-0.22429		28.422	99.9416	-0.0434
28.225	99.9912	-0.0246		21.1711	99.9339	-0.0607		30.39	99.9035	-0.0451		31.495	99.2758	-0.21825		33.21	98.1593	0.0549		32.338	98.618	0.00965		30.382	99.1778	-0.22453		28.462	99.9415	-0.0436
28.265	99.9909	-0.0246		21.1735	99.9335	-0.0606		30.43	99.9036	-0.0454		31.535	99.2753	-0.21845		33.25	98.1633	0.0526		32.378	98.6169	0.00826		30.422	99.176	-0.22478		28.502	99.9415	-0.0438
28.305	99.9904	-0.0246		21.1746	99.933	-0.0605		30.47	99.9032	-0.0457		31.575	99.2753	-0.21868		33.29	98.1667	0.0502		32.418	98.6159	0.00686		30.462	99.1742	-0.22503		28.542	99.9413	-0.044
28.345	99.9899	-0.0247		21.1765	99.9327	-0.0605		30.51	99.9029	-0.0459		31.615	99.2736	-0.21895		33.33	98.1687	0.0478		32.458	98.6147	0.00548		30.502	99.1724	-0.2253		28.582	99.9409	-0.0443
28.385	99.9897	-0.0247		21.1776	99.9324	-0.0604		30.55	99.9034	-0.0462		31.655	99.272	-0.21927		33.37	98.1687	0.0453		32.498	98.6137	0.0041		30.542	99.1706	-0.22558		28.622	99.9407	-0.0445
28.425	99.9895	-0.0247		21.1748	99.9322	-0.0603		30.59	99.9037	-0.0465		31.695	99.2718	-0.21963		33.41	98.1672	0.0429		32.538	98.6137	0.00272		30.582	99.1688	-0.22586		28.662	99.9407	-0.0447
28.465	99.9891	-0.0247		21.168	99.932	-0.0602		30.63	99.9033	-0.0468		31.735	99.2718	-0.22003		33.45	98.1661	0.0404		32.578	98.6131	0.00134		30.622	99.1671	-0.22615		28.702	99.9408	-0.0449
28.505	99.989	-0.0247		21.1638	99.9319	-0.0601		30.67	99.9023	-0.0471		31.775	99.27	-0.22049		33.49	98.1663	0.038		32.618	98.6121	-2.71e-05		30.662	99.1657	-0.22645		28.742	99.9406	-0.0452
28.545	99.9888	-0.0247		21.1682	99.9318	-0.06		30.71	99.9013	-0.0473		31.815	99.2687	-0.221		33.53	98.1655	0.0356		32.658	98.6132	-0.00139		30.702	99.1643	-0.22676		28.782	99.9405	-0.0454
28.585	99.9886	-0.0247		21.1779	99.9317	-0.06		30.75	99.9005	-0.0476		31.855	99.268	-0.22155		33.57	98.164	0.0332		32.698	98.6134	-0.00274		30.742	99.1627	-0.22707		28.822	99.9405	-0.0457
28.625	99.9885	-0.0248		21.1852	99.9315	-0.0599		30.79	99.8995	-0.0479		31.895	99.2671	-0.22213		33.61	98.1636	0.0307		32.738	98.612	-0.00407		30.782	99.1609	-0.2274		28.862	99.9404	-0.046
28.665	99.9883	-0.0248		21.1862	99.9312	-0.0598		30.83	99.8986	-0.0481		31.935	99.2662	-0.22276		33.65	98.1645	0.0283		32.778	98.6117	-0.0054		30.822	99.1591	-0.22775		28.902	99.9402	-0.0462
28.705	99.9882	-0.0248		21.1857	99.9309	-0.0597		30.87	99.8977	-0.0484		31.975	99.2656	-0.22344		33.69	98.166	0.0259		32.818	98.6134	-0.00669		30.862	99.1573	-0.2281		28.942	99.94	-0.0465
28.745	99.9882	-0.0248		21.1885	99.9307	-0.0595		30.91	99.8967	-0.0486		32.015	99.2643	-0.22417		33.73	98.1664	0.0235		32.858	98.6153	-0.00796		30.902	99.1556	-0.22845		28.982	99.9396	-0.0468
28.785	99.988	-0.0249		21.1929	99.9306	-0.0594		30.95	99.8952	-0.0489		32.055	99.2618	-0.22493		33.77	98.1661	0.0211		32.898	98.6154	-0.00922		30.942	99.1541	-0.22882		29.022	99.9393	-0.0471
28.825	99.988	-0.0249		21.1935	99.9305	-0.0593		30.99	99.8944	-0.0491		32.095	99.2584	-0.22575		33.81	98.1662	0.0187		32.938	98.6142	-0.0105		30.982	99.1528	-0.2292		29.062	99.9389	-0.0474
28.865	99.9879	-0.0249		21.1891	99.9303	-0.0592		31.03	99.8943	-0.0494		32.135	99.2553	-0.22661		33.85	98.1661	0.0162		32.978	98.6136	-0.0117		31.022	99.1517	-0.22959		29.102	99.9385	-0.0477
28.905	99.9876	-0.025		21.1858	99.9302	-0.0591		31.07	99.8943	-0.0496		32.175	99.2529	-0.22752		33.89	98.1662	0.0138		33.018	98.6139	-0.0129		31.062	99.1505	-0.22999		29.142	99.9382	-0.048
28.945	99.9874	-0.025		21.1897	99.93	-0.059		31.11	99.8942	-0.0498		32.215	99.2505	-0.22849		33.93	98.1666	0.0115		33.058	98.6116	-0.014		31.102	99.1493	-0.23039		29.182	99.9381	-0.0484
28.985	99.9875	-0.0251		21.1971	99.9299	-0.0588		31.15	99.8943	-0.05		32.255	99.2474	-0.22949		33.97	98.1655	0.00915		33.098	98.6085	-0.0151		31.142	99.1481	-0.2308		29.222	99.9379	-0.0487
29.025	99.9875	-0.0251		21.1998	99.9297	-0.0587		31.19	99.8943	-0.0503		32.295	99.2441	-0.23053		34.01	98.1626	0.0068		33.138	98.6068	-0.0162		31.182	99.1466	-0.23123		29.262	99.9376	-0.049
29.065	99.9873	-0.0252		21.1947	99.9295	-0.0586		31.23	99.8934	-0.0505		32.335	99.2416	-0.23163		34.05	98.1598	0.00444		33.178	98.6037	-0.0173		31.222	99.1451	-0.23166		29.302	99.9373	-0.0493
29.105	99.9872	-0.0252		21.1893	99.9292	-0.0584		31.27	99.8928	-0.0507		32.375	99.2407	-0.23273		34.09	98.1569	0.0021		33.218	98.6014	-0.0183		31.262	99.1439	-0.23209		29.342	99.9371	-0.0497
29.145	99.9874	-0.0253		21.1915	99.9289	-0.0583		31.31	99.8929	-0.0509		32.415	99.2394	-0.23384		34.13	98.1538	-0.000222		33.258	98.6017	-0.0193		31.302	99.1428	-0.23254		29.382	99.9368	-0.05
29.185	99.9875	-0.0254		21.1994	99.9286	-0.0582		31.35	99.8927	-0.0511		32.455	99.2378	-0.23494		34.17	98.1527	-0.00249		33.298	98.6006	-0.0202		31.342	99.1411	-0.233		29.422	99.9364	-0.0504
29.225	99.9874	-0.0254		21.2063	99.9283	-0.058		31.39	99.8918	-0.0513		32.495	99.2378	-0.23604		34.21	98.153	-0.00473		33.338	98.5983	-0.0211		31.382	99.1395	-0.23347		29.462	99.936	-0.0507
29.265	99.9874	-0.0255		21.2082	99.928	-0.0579		31.43	99.891	-0.0515		32.535	99.2377	-0.23714		34.25	98.1516	-0.00699		33.378	98.5971	-0.022		31.422	99.138	-0.23395		29.502	99.9358	-0.051
29.305	99.9875	-0.0256		21.206	99.9278	-0.0577		31.47	99.8907	-0.0517		32.575	99.2362	-0.23823		34.29	98.1508	-0.00922		33.418	98.5977	-0.0229		31.462	99.136	-0.23443		29.542	99.9356	-0.0514
29.345	99.9875	-0.0256		21.2015	99.9275	-0.0575		31.51	99.8895	-0.0519		32.615	99.2336	-0.2393		34.33	98.1524	-0.0114		33.458	98.5987	-0.0237		31.502	99.1344	-0.23492		29.582	99.9352	-0.0517
29.385	99.9875	-0.0257		21.1975	99.9272	-0.0574		31.55	99.8883	-0.0521		32.655	99.2324	-0.24035		34.37	98.1532	-0.0135		33.498	98.5986	-0.0245		31.542	99.1334	-0.23542		29.622	99.9348	-0.0521
29.425	99.9874	-0.0258		21.1976	99.9269	-0.0572		31.59	99.8892	-0.0523		32.695	99.2316	-0.24139		34.41	98.1529	-0.0156		33.538	98.599	-0.0252		31.582	99.1321	-0.23592		29.662	99.9345	-0.0524
29.465	99.9875	-0.0259		21.2027	99.9265	-0.0571		31.63	99.8896	-0.0525		32.735	99.2298	-0.2424		34.45	98.153	-0.0177		33.578	98.6002	-0.0259		31.622	99.1304	-0.23644		29.702	99.9341	-0.0528
29.505	99.9875	-0.026		21.2088	99.926	-0.0569		31.67	99.889	-0.0526		32.775	99.2271	-0.24338		34.49	98.1527	-0.0198		33.618	98.6013	-0.0266		31.662	99.1287	-0.23698		29.742	99.934	-0.0531
29.545	99.9873	-0.0261		21.2119	99.9257	-0.0567		31.71	99.8889	-0.0528		32.815	99.2257	-0.24433		34.53	98.1513	-0.0218		33.658	98.6018	-0.0272		31.702	99.1273	-0.23751		29.782	99.9338	-0.0535
29.585	99.9872	-0.0262		21.2112	99.9254	-0.0565		31.75	99.889	-0.053		32.855	99.2248	-0.24525		34.57	98.1497	-0.0237		33.698	98.6016	-0.0278		31.742	99.126	-0.23805		29.822	99.9333	-0.0538
29.625	99.9872	-0.0263		21.208	99.9252	-0.0563		31.79	99.889	-0.0532		32.895	99.2223	-0.24611		34.61	98.1485	-0.0257		33.738	98.6014	-0.0283		31.782	99.1245	-0.2386		29.862	99.9326	-0.0541
29.665	99.9872	-0.0264		21.2037	99.9248	-0.0562		31.83	99.8892	-0.0534		32.935	99.2208	-0.24693		34.65	98.1483	-0.0276		33.778	98.6021	-0.0289		31.822	99.1223	-0.23916		29.902	99.9319	-0.0545
29.705	99.9872	-0.0265		21.2004	99.9246	-0.056		31.87	99.8885	-0.0536		32.975	99.2201	-0.24772		34.69	98.1487	-0.0295		33.818	98.6031	-0.0293		31.862	99.1201	-0.23973		29.942	99.9312	-0.0548
29.745	99.9873	-0.0266		21.1999	99.9244	-0.0558		31.91	99.887	-0.0538		33.015	99.2185	-0.24846		34.73	98.1489	-0.0313		33.858	98.6031	-0.0298		31.902	99.1182	-0.24031		29.982	99.9305	-0.0552
29.785	99.9869	-0.0267		21.2013	99.9243	-0.0556		31.95	99.8865	-0.0539		33.055	99.2168	-0.24916		34.77	98.1472	-0.033		33.898	98.6034	-0.0302		31.942	99.1165	-0.2409		30.022	99.9298	-0.0555
29.825	99.9864	-0.0268		21.202	99.9241	-0.0554		31.99	99.8862	-0.0541		33.095	99.2152	-0.24982		34.81	98.1462	-0.0348		33.938	98.6044	-0.0305		31.982	99.1149	-0.24149		30.062	99.9291	-0.0559
29.865	99.9859	-0.0269		21.202	99.9237	-0.0552		32.03	99.8857	-0.0543		33.135	99.2135	-0.25044		34.85	98.1498	-0.0365		33.978	98.6047	-0.0308		32.022	99.1132	-0.24209		30.102	99.9284	-0.0562
29.905	99.9854	-0.027		21.2059	99.9232	-0.055		32.07	99.8852	-0.0545		33.175	99.2123	-0.251		34.89	98.1536	-0.0382		34.018	98.6046	-0.0311		32.062	99.1115	-0.24269		30.142	99.9277	-0.0565
29.945	99.9849	-0.0271		21.2173	99.9228	-0.0548		32.11	99.885	-0.0547		33.215	99.2096	-0.25151		34.93	98.1547	-0.0399		34.058	98.6047	-0.0314		32.102	99.11	-0.24331		30.182	99.927	-0.0569
29.985	99.9845	-0.0272		21.2296	99.9224	-0.0546		32.15	99.885	-0.0549		33.255	99.2054	-0.25198		34.97	98.1565	-0.0415		34.098	98.6041	-0.0316		32.142	99.1086	-0.24393		30.222	99.9267	-0.0572
30.025	99.984	-0.0274		21.2305	99.922	-0.0544		32.19	99.8851	-0.0551		33.295	99.2027	-0.2524		35.01	98.1593	-0.043		34.138	98.6031	-0.0318		32.182	99.1072	-0.24456		30.262	99.9264	-0.0575
30.065	99.9835	-0.0275		21.2161	99.9215	-0.0541		32.23	99.8849	-0.0553		33.335	99.2006	-0.25277		35.05	98.1612	-0.0445		34.178	98.6031	-0.0319		32.222	99.1058	-0.24519		30.302	99.926	-0.0578
30.105	99.9832	-0.0276		21.1984	99.9211	-0.0539		32.27	99.8845	-0.0555		33.375	99.1981	-0.25308		35.09	98.1618	-0.046		34.218	98.603	-0.032		32.262	99.1045	-0.24582		30.342	99.9258	-0.0582
30.145	99.983	-0.0277		21.1898	99.9208	-0.0537		32.31	99.884	-0.0557		33.415	99.1956	-0.25333		35.13	98.1618	-0.0474		34.258	98.602	-0.0321		32.302	99.1031	-0.24645		30.382	99.9257	-0.0585
30.185	99.9828	-0.0279		21.1922	99.9205	-0.0535		32.35	99.8836	-0.0559		33.455	99.1936	-0.25352		35.17	98.1617	-0.0488		34.298	98.5993	-0.0321		32.342	99.1017	-0.2471		30.422	99.9253	-0.0588
30.225	99.9826	-0.028		21.2019	99.9202	-0.0533		32.39	99.8832	-0.0561		33.495	99.1921	-0.25365		35.21	98.1617	-0.0502		34.338	98.5965	-0.0321		32.382	99.1001	-0.24775		30.462	99.9248	-0.0591
30.265	99.9826	-0.0281		21.2149	99.9198	-0.053		32.43	99.8824	-0.0564		33.535	99.1906	-0.25371		35.25	98.162	-0.0515		34.378	98.5946	-0.0321		32.422	99.0977	-0.24842		30.502	99.9244	-0.0594
30.305	99.9828	-0.0283		21.2274	99.9193	-0.0528		32.47	99.8816	-0.0566		33.575	99.1889	-0.2537		35.29	98.1617	-0.0527		34.418	98.5935	-0.0321		32.462	99.0952	-0.24909		30.542	99.924	-0.0597
30.345	99.9827	-0.0284		21.2359	99.919	-0.0526		32.51	99.8812	-0.0568		33.615	99.1874	-0.25362		35.33	98.1603	-0.054		34.458	98.5926	-0.032		32.502	99.093	-0.24976		30.582	99.9237	-0.06
30.385	99.9825	-0.0285		21.24	99.9188	-0.0524		32.55	99.8808	-0.0571		33.655	99.1858	-0.25348		35.37	98.1591	-0.0551		34.498	98.5915	-0.0319		32.542	99.0908	-0.25043		30.622	99.9234	-0.0603
30.425	99.9823	-0.0287		21.2411	99.9185	-0.0521		32.59	99.8804	-0.0573		33.695	99.1842	-0.25327		35.41	98.1579	-0.0563		34.538	98.5911	-0.0317		32.582	99.0887	-0.25111		30.662	99.9229	-0.0606
30.465	99.9822	-0.0288		21.2399	99.9182	-0.0519		32.63	99.88	-0.0575		33.735	99.1826	-0.25298		35.45	98.1556	-0.0573		34.578	98.5912	-0.0316		32.622	99.0871	-0.2518		30.702	99.9224	-0.0609
30.505	99.9821	-0.0289		21.2363	99.9179	-0.0516		32.67	99.8795	-0.0578		33.775	99.1811	-0.25262		35.49	98.153	-0.0584		34.618	98.5904	-0.0314		32.662	99.0859	-0.25248		30.742	99.9221	-0.0612
30.545	99.9821	-0.0291		21.2303	99.9177	-0.0514		32.71	99.8791	-0.058		33.815	99.1795	-0.2522		35.53	98.1516	-0.0594		34.658	98.5895	-0.0311		32.702	99.0848	-0.25316		30.782	99.9216	-0.0615
30.585	99.9819	-0.0292		21.2249	99.9174	-0.0512		32.75	99.8791	-0.0583		33.855	99.178	-0.25171		35.57	98.1504	-0.0603		34.698	98.5896	-0.0309		32.742	99.0834	-0.25384		30.822	99.9212	-0.0618
30.625	99.9816	-0.0294		21.2246	99.9171	-0.0509		32.79	99.8788	-0.0586		33.895	99.1764	-0.25113		35.61	98.148	-0.0612		34.738	98.5897	-0.0306		32.782	99.0825	-0.25453		30.862	99.9211	-0.0621
30.665	99.9814	-0.0295		21.2305	99.9166	-0.0507		32.83	99.8779	-0.0589		33.935	99.1749	-0.2505		35.65	98.1445	-0.0621		34.778	98.5897	-0.0303		32.822	99.0816	-0.25523		30.902	99.9209	-0.0624
30.705	99.9812	-0.0297		21.237	99.9162	-0.0504		32.87	99.8773	-0.0591		33.975	99.1733	-0.2498		35.69	98.1407	-0.0629		34.818	98.5896	-0.03		32.862	99.08	-0.25592		30.942	99.9205	-0.0627
30.745	99.9809	-0.0298		21.2386	99.916	-0.0502		32.91	99.877	-0.0594		34.015	99.1718	-0.24902		35.73	98.1377	-0.0637		34.858	98.5897	-0.0296		32.902	99.0784	-0.25661		30.982	99.9202	-0.063
30.785	99.9808	-0.03		21.2357	99.9159	-0.0499		32.95	99.8766	-0.0597		34.055	99.1703	-0.24816		35.77	98.1354	-0.0645		34.898	98.5897	-0.0292		32.942	99.0772	-0.2573		31.022	99.9198	-0.0633
30.825	99.9808	-0.0301		21.2323	99.9157	-0.0497		32.99	99.8763	-0.06		34.095	99.1685	-0.2472		35.81	98.1329	-0.0652		34.938	98.5897	-0.0288		32.982	99.0759	-0.25799		31.062	99.9195	-0.0636
30.865	99.9807	-0.0303		21.2311	99.9154	-0.0495		33.03	99.8765	-0.0603		34.135	99.1661	-0.24617		35.85	98.1304	-0.0659		34.978	98.5897	-0.0284		33.022	99.0746	-0.25868		31.102	99.9193	-0.0639
30.905	99.9805	-0.0304		21.2337	99.9151	-0.0492		33.07	99.877	-0.0606		34.175	99.1643	-0.24508		35.89	98.1287	-0.0666		35.018	98.5897	-0.0279		33.062	99.0733	-0.25936		31.142	99.9188	-0.0643
30.945	99.9803	-0.0306		21.2406	99.915	-0.049		33.11	99.877	-0.061		34.215	99.1627	-0.24392		35.93	98.1291	-0.0672		35.058	98.5897	-0.0275		33.102	99.0717	-0.26006		31.182	99.918	-0.0646
30.985	99.9802	-0.0307		21.2492	99.9151	-0.0487		33.15	99.8765	-0.0613		34.255	99.1603	-0.24269		35.97	98.1307	-0.0678		35.098	98.5897	-0.027		33.142	99.0701	-0.26076		31.222	99.9173	-0.0649
31.025	99.9801	-0.0309		21.2549	99.915	-0.0485		33.19	99.8763	-0.0616		34.295	99.1578	-0.2414		36.01	98.1304	-0.0683		35.138	98.5896	-0.0265		33.182	99.0686	-0.26145		31.262	99.9168	-0.0652
31.065	99.9799	-0.0311		21.2561	99.9147	-0.0482		33.23	99.8766	-0.0619		34.335	99.1556	-0.24004		36.05	98.1288	-0.0688		35.178	98.5898	-0.026		33.222	99.067	-0.26213		31.302	99.9164	-0.0655
31.105	99.9794	-0.0312		21.2579	99.9144	-0.048		33.27	99.8771	-0.0623		34.375	99.1541	-0.2386		36.09	98.1282	-0.0693		35.218	98.5906	-0.0254		33.262	99.0654	-0.26281		31.342	99.9159	-0.0658
31.145	99.9788	-0.0314		21.2647	99.9142	-0.0477		33.31	99.8768	-0.0626		34.415	99.1527	-0.2371		36.13	98.1288	-0.0698		35.258	98.5922	-0.0249		33.302	99.0641	-0.26349		31.382	99.9154	-0.0661
31.185	99.9785	-0.0315		21.2738	99.9141	-0.0475		33.35	99.8764	-0.0629		34.455	99.1508	-0.23556		36.17	98.1301	-0.0702		35.298	98.5941	-0.0243		33.342	99.0628	-0.26417		31.422	99.915	-0.0664
31.225	99.9782	-0.0317		21.2783	99.914	-0.0472		33.39	99.8769	-0.0633		34.495	99.1484	-0.23396		36.21	98.1312	-0.0706		35.338	98.596	-0.0237		33.382	99.0612	-0.26486		31.462	99.9147	-0.0667
31.265	99.9779	-0.0319		21.2754	99.9138	-0.047		33.43	99.877	-0.0636		34.535	99.1466	-0.23236		36.25	98.1312	-0.071		35.378	98.5976	-0.0231		33.422	99.0595	-0.26554		31.502	99.9144	-0.0671
31.305	99.9776	-0.032		21.2701	99.9137	-0.0467		33.47	99.8765	-0.064		34.575	99.1452	-0.23072		36.29	98.1299	-0.0713		35.418	98.5985	-0.0225		33.462	99.0581	-0.26623		31.542	99.914	-0.0674
31.345	99.9773	-0.0322		21.2674	99.9135	-0.0465		33.51	99.8763	-0.0643		34.615	99.1436	-0.22902		36.33	98.1287	-0.0716		35.458	98.5987	-0.0218		33.502	99.057	-0.2669		31.582	99.9137	-0.0677
31.385	99.9772	-0.0324		21.2676	99.9134	-0.0462		33.55	99.8765	-0.0647		34.655	99.1422	-0.22732		36.37	98.1295	-0.0719		35.498	98.5986	-0.0212		33.542	99.0559	-0.26758		31.622	99.9134	-0.068
31.425	99.977	-0.0326		21.2679	99.9133	-0.046		33.59	99.877	-0.065		34.695	99.1405	-0.22559		36.41	98.1308	-0.0722		35.538	98.5993	-0.0205		33.582	99.0546	-0.26825		31.662	99.913	-0.0684
31.465	99.9769	-0.0327		21.267	99.9133	-0.0458		33.63	99.8772	-0.0654		34.735	99.138	-0.22381		36.45	98.1301	-0.0725		35.578	98.6006	-0.0198		33.622	99.0533	-0.26892		31.702	99.9127	-0.0687
31.505	99.9767	-0.0329		21.2661	99.9133	-0.0455		33.67	99.8771	-0.0658		34.775	99.1366	-0.22199		36.49	98.1284	-0.0727		35.618	98.6016	-0.0191		33.662	99.052	-0.26959		31.742	99.9124	-0.0691
31.545	99.9766	-0.0331		21.2663	99.9133	-0.0453		33.71	99.8767	-0.0661		34.815	99.1361	-0.22017		36.53	98.1271	-0.0729		35.658	98.6009	-0.0185		33.702	99.0504	-0.27026		31.782	99.9121	-0.0694
31.585	99.9764	-0.0332		21.2668	99.9133	-0.045		33.75	99.8763	-0.0665		34.855	99.1354	-0.21836		36.57	98.126	-0.0731		35.698	98.5987	-0.0178		33.742	99.0487	-0.27092		31.822	99.9117	-0.0697
31.625	99.9764	-0.0334		21.2654	99.9133	-0.0448		33.79	99.8759	-0.0669		34.895	99.1341	-0.21657		36.61	98.1248	-0.0733		35.738	98.5961	-0.017		33.782	99.0465	-0.27157		31.862	99.9114	-0.0701
31.665	99.9764	-0.0336		21.2621	99.9131	-0.0446		33.83	99.875	-0.0672		34.935	99.1326	-0.21476		36.65	98.1234	-0.0734		35.778	98.5934	-0.0163		33.822	99.0438	-0.27221		31.902	99.9111	-0.0704
31.705	99.9763	-0.0338		21.262	99.913	-0.0443		33.87	99.8737	-0.0676		34.975	99.1318	-0.21293		36.69	98.1222	-0.0736		35.818	98.5908	-0.0156		33.862	99.0409	-0.27287		31.942	99.9108	-0.0708
31.745	99.9761	-0.0339		21.2691	99.9129	-0.0441		33.91	99.8725	-0.0679		35.015	99.131	-0.21116		36.73	98.122	-0.0737		35.858	98.588	-0.0149		33.902	99.0384	-0.27352		31.982	99.9105	-0.0712
31.785	99.9759	-0.0341		21.2797	99.9129	-0.0439		33.95	99.8713	-0.0683		35.055	99.1292	-0.20944		36.77	98.1221	-0.0738		35.898	98.5854	-0.0141		33.942	99.0359	-0.27416		32.022	99.9101	-0.0715
31.825	99.9759	-0.0343		21.2856	99.9129	-0.0436		33.99	99.8701	-0.0687		35.095	99.1261	-0.20768		36.81	98.1212	-0.0739		35.938	98.5834	-0.0134		33.982	99.0334	-0.27479		32.062	99.9098	-0.0719
31.865	99.9759	-0.0345		21.2839	99.913	-0.0434		34.03	99.869	-0.069		35.135	99.1234	-0.20598		36.85	98.1196	-0.074		35.978	98.5819	-0.0126		34.022	99.0307	-0.27544		32.102	99.9095	-0.0723
31.905	99.9758	-0.0347		21.2816	99.913	-0.0432		34.07	99.8676	-0.0694		35.175	99.1213	-0.20439		36.89	98.118	-0.0741		36.018	98.581	-0.0119		34.062	99.0284	-0.27608		32.142	99.9091	-0.0726
31.945	99.9756	-0.0349		21.2862	99.9128	-0.043		34.11	99.8659	-0.0697		35.215	99.1177	-0.20281		36.93	98.1177	-0.0742		36.058	98.5805	-0.0111		34.102	99.0267	-0.27671		32.182	99.9086	-0.073
31.985	99.9754	-0.0351		21.2957	99.9127	-0.0428		34.15	99.8648	-0.0701		35.255	99.1139	-0.20128		36.97	98.119	-0.0743		36.098	98.5806	-0.0103		34.142	99.0249	-0.27733		32.222	99.9083	-0.0734
32.025	99.9753	-0.0352		21.3034	99.9126	-0.0425		34.19	99.8646	-0.0704		35.295	99.1111	-0.19984		37.01	98.1205	-0.0743		36.138	98.5812	-0.00958		34.182	99.0232	-0.27795		32.262	99.9079	-0.0738
32.065	99.9751	-0.0354		21.3056	99.9126	-0.0423		34.23	99.8641	-0.0708		35.335	99.1081	-0.19851		37.05	98.1216	-0.0744		36.178	98.5822	-0.00882		34.222	99.0219	-0.27858		32.302	99.9075	-0.0742
32.105	99.975	-0.0356		21.3038	99.9126	-0.0421		34.27	99.8639	-0.0711		35.375	99.1054	-0.19726		37.09	98.1228	-0.0744		36.218	98.5832	-0.00806		34.262	99.0207	-0.27919		32.342	99.9069	-0.0746
32.145	99.9749	-0.0358		21.3005	99.9125	-0.0419		34.31	99.8642	-0.0714		35.415	99.1037	-0.19608		37.13	98.1241	-0.0745		36.258	98.5838	-0.0073		34.302	99.0195	-0.2798		32.382	99.9065	-0.075
32.185	99.9747	-0.036		21.2994	99.9123	-0.0417		34.35	99.8648	-0.0718		35.455	99.1037	-0.19498		37.17	98.125	-0.0745		36.298	98.5838	-0.00654		34.342	99.018	-0.28041		32.422	99.9062	-0.0754
32.225	99.9745	-0.0362		21.3054	99.9122	-0.0415		34.39	99.8652	-0.0721		35.495	99.1046	-0.19397		37.21	98.1264	-0.0745		36.338	98.5835	-0.00579		34.382	99.0165	-0.28102		32.462	99.9059	-0.0757
32.265	99.9741	-0.0364		21.3178	99.9122	-0.0413		34.43	99.8652	-0.0724		35.535	99.1052	-0.19305		37.25	98.129	-0.0746		36.378	98.5835	-0.00503		34.422	99.0149	-0.28162		32.502	99.9054	-0.0762
32.305	99.9736	-0.0366		21.326	99.9123	-0.0411		34.47	99.8652	-0.0727		35.575	99.1063	-0.19222		37.29	98.1311	-0.0746		36.418	98.5846	-0.00427		34.462	99.0136	-0.28222		32.542	99.9049	-0.0766
32.345	99.9733	-0.0368		21.3202	99.9121	-0.0409		34.51	99.8652	-0.073		35.615	99.1079	-0.19148		37.33	98.1314	-0.0747		36.458	98.5851	-0.00352		34.502	99.0125	-0.28281		32.582	99.9044	-0.077
32.385	99.9732	-0.037		21.3069	99.912	-0.0407		34.55	99.8651	-0.0733		35.655	99.1084	-0.19086		37.37	98.1304	-0.0747		36.498	98.5841	-0.00278		34.542	99.0105	-0.28341		32.622	99.9041	-0.0774
32.425	99.973	-0.0372		21.301	99.9119	-0.0405		34.59	99.8647	-0.0736		35.695	99.1081	-0.19034		37.41	98.129	-0.0747		36.538	98.5838	-0.00204		34.582	99.0078	-0.284		32.662	99.9038	-0.0778
32.465	99.9727	-0.0374		21.3086	99.9119	-0.0403		34.63	99.8643	-0.0739		35.735	99.108	-0.18993		37.45	98.1288	-0.0748		36.578	98.585	-0.0013		34.622	99.005	-0.28458		32.702	99.9033	-0.0782
32.505	99.9724	-0.0376		21.3187	99.9119	-0.0401		34.67	99.8639	-0.0742		35.775	99.1083	-0.18961		37.49	98.1291	-0.0748		36.618	98.5846	-0.000566		34.662	99.0024	-0.28517		32.742	99.9029	-0.0786
32.545	99.9721	-0.0378		21.3197	99.9118	-0.04		34.71	99.8634	-0.0745		35.815	99.1082	-0.18941		37.53	98.1269	-0.0748		36.658	98.5837	0.00015		34.702	99.0002	-0.28576		32.782	99.9026	-0.079
32.585	99.972	-0.038		21.3152	99.9116	-0.0398		34.75	99.8632	-0.0748		35.855	99.1068	-0.18931		37.57	98.1229	-0.0749		36.698	98.585	0.000855		34.742	98.998	-0.28636		32.822	99.9022	-0.0795
32.625	99.9718	-0.0382		21.3164	99.9115	-0.0396		34.79	99.8633	-0.0751		35.895	99.1057	-0.18932		37.61	98.1196	-0.0749		36.738	98.5868	0.00155		34.782	98.9961	-0.28695		32.862	99.9018	-0.0799
32.665	99.9715	-0.0384		21.3278	99.9115	-0.0394		34.83	99.8629	-0.0753		35.935	99.1065	-0.18944		37.65	98.1177	-0.075		36.778	98.587	0.00224		34.822	98.995	-0.28753		32.902	99.9014	-0.0803
32.705	99.9713	-0.0386		21.3407	99.9116	-0.0393		34.87	99.862	-0.0756		35.975	99.1076	-0.18967		37.69	98.1167	-0.075		36.818	98.5865	0.00292		34.862	98.9941	-0.2881		32.942	99.9012	-0.0807
32.745	99.9712	-0.0389		21.3462	99.9114	-0.0391		34.91	99.8616	-0.0758		36.015	99.1081	-0.19		37.73	98.1154	-0.0751		36.858	98.5865	0.00358		34.902	98.9929	-0.28867		32.982	99.9011	-0.0811
32.785	99.9709	-0.0391		21.3456	99.9113	-0.039		34.95	99.8611	-0.0761		36.055	99.1081	-0.19044		37.77	98.1127	-0.0752		36.898	98.5871	0.00422		34.942	98.9918	-0.28925		33.022	99.9008	-0.0816
32.825	99.9706	-0.0393		21.3453	99.9112	-0.0388		34.99	99.86	-0.0763		36.095	99.1082	-0.19097		37.81	98.1109	-0.0752		36.938	98.588	0.00485		34.982	98.9908	-0.28982		33.062	99.9005	-0.082
32.865	99.9705	-0.0395		21.3479	99.9112	-0.0386		35.03	99.8589	-0.0766		36.135	99.1082	-0.19157		37.85	98.111	-0.0753		36.978	98.5888	0.00547		35.022	98.9894	-0.2904		33.102	99.9002	-0.0824
32.905	99.9705	-0.0397		21.3487	99.9112	-0.0385		35.07	99.8582	-0.0768		36.175	99.1077	-0.19227		37.89	98.1107	-0.0754		37.018	98.5879	0.00608		35.062	98.9876	-0.29097		33.142	99.8999	-0.0829
32.945	99.9705	-0.0399		21.3432	99.911	-0.0383		35.11	99.8574	-0.077		36.215	99.107	-0.19306		37.93	98.1092	-0.0755		37.058	98.5851	0.00667		35.102	98.9858	-0.29153		33.182	99.8997	-0.0833
32.985	99.9702	-0.0401		21.336	99.9107	-0.0382		35.15	99.8561	-0.0773		36.255	99.107	-0.19394		37.97	98.1091	-0.0756		37.098	98.5835	0.00724		35.142	98.9838	-0.2921		33.222	99.8992	-0.0838
33.025	99.9699	-0.0403		21.3362	99.9104	-0.0381		35.19	99.8542	-0.0775		36.295	99.1068	-0.19489		38.01	98.1106	-0.0757		37.138	98.5846	0.00779		35.182	98.9818	-0.29268		33.262	99.8986	-0.0842
33.065	99.9698	-0.0406		21.3469	99.9102	-0.0379		35.23	99.8524	-0.0777		36.335	99.1056	-0.19592		38.05	98.1108	-0.0758		37.178	98.5855	0.00833		35.222	98.9801	-0.29326		33.302	99.898	-0.0847
33.105	99.9697	-0.0408		21.359	99.9101	-0.0378		35.27	99.8512	-0.0779		36.375	99.1032	-0.19704		38.09	98.1093	-0.0759		37.218	98.5853	0.00885		35.262	98.9787	-0.29384		33.342	99.8974	-0.0851
33.145	99.9695	-0.041		21.3631	99.9102	-0.0376		35.31	99.8504	-0.0781		36.415	99.1003	-0.19825		38.13	98.1085	-0.076		37.258	98.5849	0.00935		35.302	98.9771	-0.29441		33.382	99.8967	-0.0855
33.185	99.9691	-0.0412		21.3602	99.9102	-0.0375		35.35	99.8496	-0.0784		36.455	99.0979	-0.1995		38.17	98.1087	-0.0761		37.298	98.5851	0.00983		35.342	98.9754	-0.29499		33.422	99.8959	-0.086
33.225	99.9687	-0.0414		21.3563	99.9101	-0.0374		35.39	99.8485	-0.0786		36.495	99.0961	-0.20084		38.21	98.109	-0.0762		37.338	98.5866	0.0103		35.382	98.974	-0.29557		33.462	99.8954	-0.0864
33.265	99.9683	-0.0416		21.3553	99.9098	-0.0373		35.43	99.8474	-0.0788		36.535	99.0947	-0.20226		38.25	98.1089	-0.0763		37.378	98.5884	0.0107		35.422	98.9725	-0.29616		33.502	99.8947	-0.0869
33.305	99.9678	-0.0419		21.3565	99.9095	-0.0371		35.47	99.847	-0.079		36.575	99.0933	-0.20373		38.29	98.1084	-0.0765		37.418	98.5896	0.0112		35.462	98.9709	-0.29673		33.542	99.8939	-0.0873
33.345	99.9672	-0.0421		21.3586	99.9093	-0.037		35.51	99.8466	-0.0791		36.615	99.0919	-0.20523		38.33	98.1086	-0.0766		37.458	98.5894	0.0116		35.502	98.9691	-0.29731		33.582	99.8933	-0.0877
33.385	99.9668	-0.0423		21.3608	99.9092	-0.0369		35.55	99.8458	-0.0793		36.655	99.0905	-0.20675		38.37	98.1105	-0.0768		37.498	98.5884	0.0119		35.542	98.9671	-0.2979		33.622	99.8929	-0.0882
33.425	99.9664	-0.0425		21.3623	99.909	-0.0368		35.59	99.8452	-0.0795		36.695	99.0892	-0.20831		38.41	98.1131	-0.0769		37.538	98.5883	0.0123		35.582	98.9655	-0.29849		33.662	99.8922	-0.0886
33.465	99.9658	-0.0427		21.3629	99.9089	-0.0367		35.63	99.8453	-0.0797		36.735	99.0878	-0.20989		38.45	98.1146	-0.0771		37.578	98.5894	0.0126		35.622	98.9642	-0.29908		33.702	99.8912	-0.0891
33.505	99.9653	-0.0429		21.3637	99.9088	-0.0366		35.67	99.8455	-0.0799		36.775	99.0864	-0.21149		38.49	98.1154	-0.0772		37.618	98.5906	0.013		35.662	98.9627	-0.29966		33.742	99.8903	-0.0895
33.545	99.965	-0.0431		21.3656	99.9086	-0.0365		35.71	99.8454	-0.0801		36.815	99.085	-0.21311		38.53	98.1164	-0.0774		37.658	98.5911	0.0133		35.702	98.9614	-0.30025		33.782	99.8895	-0.09
33.585	99.9648	-0.0434		21.3692	99.9085	-0.0364		35.75	99.845	-0.0803		36.855	99.0836	-0.21474		38.57	98.1177	-0.0776		37.698	98.5906	0.0135		35.742	98.9601	-0.30085		33.822	99.8887	-0.0904
33.625	99.9646	-0.0436		21.3745	99.9083	-0.0363		35.79	99.8447	-0.0805		36.895	99.0823	-0.21636		38.61	98.119	-0.0777		37.738	98.5894	0.0138		35.782	98.959	-0.30145		33.862	99.888	-0.0908
33.665	99.9646	-0.0438		21.3807	99.908	-0.0362		35.83	99.8446	-0.0806		36.935	99.0809	-0.21797		38.65	98.1199	-0.0779		37.778	98.5883	0.014		35.822	98.9579	-0.30204		33.902	99.8872	-0.0913
33.705	99.9646	-0.044		21.3847	99.9077	-0.0361		35.87	99.8448	-0.0808		36.975	99.0795	-0.21957		38.69	98.1199	-0.0781		37.818	98.5884	0.0142		35.862	98.9565	-0.30264		33.942	99.8866	-0.0917
33.745	99.9646	-0.0442		21.3838	99.9077	-0.036		35.91	99.8448	-0.081		37.015	99.0781	-0.22116		38.73	98.1198	-0.0783		37.858	98.5894	0.0144		35.902	98.9551	-0.30325		33.982	99.886	-0.0922
33.785	99.9646	-0.0444		21.3799	99.9077	-0.0359		35.95	99.8445	-0.0812		37.055	99.0769	-0.22272		38.77	98.1201	-0.0785		37.898	98.5894	0.0146		35.942	98.9539	-0.30384		34.022	99.8856	-0.0926
33.825	99.9644	-0.0447		21.3779	99.9076	-0.0359		35.99	99.8441	-0.0814		37.095	99.0755	-0.22425		38.81	98.1197	-0.0786		37.938	98.5883	0.0147		35.982	98.9527	-0.30444		34.062	99.8851	-0.0931
33.865	99.9643	-0.0449		21.3802	99.9074	-0.0358		36.03	99.8439	-0.0816		37.135	99.0735	-0.22577		38.85	98.1183	-0.0788		37.978	98.5885	0.0149		36.022	98.9512	-0.30504		34.102	99.8845	-0.0935
33.905	99.9643	-0.0451		21.3855	99.907	-0.0357		36.07	99.844	-0.0817		37.175	99.0715	-0.22726		38.89	98.1176	-0.079		38.018	98.5895	0.015		36.062	98.95	-0.30565		34.142	99.8839	-0.094
33.945	99.9643	-0.0453		21.3916	99.9068	-0.0356		36.11	99.8444	-0.0819		37.215	99.0702	-0.22871		38.93	98.1188	-0.0792		38.058	98.5897	0.015		36.102	98.949	-0.30625		34.182	99.8835	-0.0944
33.985	99.9642	-0.0455		21.3966	99.9067	-0.0356		36.15	99.8448	-0.0821		37.255	99.069	-0.23013		38.97	98.12	-0.0794		38.098	98.5896	0.0151		36.142	98.9471	-0.30686		34.222	99.8831	-0.0948
34.025	99.9639	-0.0457		21.3979	99.9066	-0.0355		36.19	99.8448	-0.0823		37.295	99.0675	-0.23152		39.01	98.1202	-0.0796		38.138	98.5904	0.0152		36.182	98.9442	-0.30746		34.262	99.8826	-0.0953
34.065	99.9636	-0.0459		21.3954	99.9065	-0.0354		36.23	99.8447	-0.0825		37.335	99.0661	-0.23285		39.05	98.1196	-0.0798		38.178	98.5912	0.0152		36.222	98.9418	-0.30806		34.302	99.8822	-0.0957
34.105	99.9635	-0.0461		21.393	99.9063	-0.0354		36.27	99.8447	-0.0827		37.375	99.0648	-0.23412		39.09	98.1186	-0.0801		38.218	98.5913	0.0152		36.262	98.9399	-0.30865		34.342	99.8817	-0.0961
34.145	99.9634	-0.0464		21.3948	99.9062	-0.0353		36.31	99.8448	-0.0829		37.415	99.0642	-0.23532		39.13	98.1172	-0.0803		38.258	98.5911	0.0152		36.302	98.9375	-0.30925		34.382	99.8813	-0.0966
34.185	99.9633	-0.0466		21.3999	99.906	-0.0352		36.35	99.8448	-0.0831		37.455	99.0635	-0.23648		39.17	98.1159	-0.0805		38.298	98.5911	0.0152		36.342	98.9349	-0.30986		34.422	99.8808	-0.097
34.225	99.963	-0.0468		21.4052	99.9059	-0.0352		36.39	99.8443	-0.0833		37.495	99.0622	-0.23759		39.21	98.1153	-0.0807		38.338	98.5911	0.0151		36.382	98.9331	-0.31048		34.462	99.8804	-0.0975
34.265	99.9628	-0.047		21.4094	99.9057	-0.0351		36.43	99.8434	-0.0835		37.535	99.0602	-0.23865		39.25	98.1155	-0.0809		38.378	98.5911	0.015		36.422	98.932	-0.31109		34.502	99.88	-0.0979
34.305	99.9625	-0.0472		21.4151	99.9056	-0.0351		36.47	99.8427	-0.0837		37.575	99.0582	-0.23965		39.29	98.1152	-0.0811		38.418	98.5913	0.015		36.462	98.9311	-0.3117		34.542	99.8798	-0.0983
34.345	99.9624	-0.0474		21.4242	99.9055	-0.035		36.51	99.842	-0.0839		37.615	99.0568	-0.2406		39.33	98.1141	-0.0813		38.458	98.5922	0.0149		36.502	98.9302	-0.31231		34.582	99.8793	-0.0987
34.385	99.9622	-0.0476		21.4332	99.9054	-0.035		36.55	99.8412	-0.0841		37.655	99.0553	-0.24148		39.37	98.1127	-0.0816		38.498	98.5935	0.0148		36.542	98.9291	-0.31293		34.622	99.8787	-0.0992
34.425	99.9619	-0.0478		21.4357	99.9052	-0.0349		36.59	99.8405	-0.0844		37.695	99.0532	-0.24229		39.41	98.1115	-0.0818		38.538	98.5952	0.0146		36.582	98.9277	-0.31355		34.662	99.8778	-0.0996
34.465	99.9617	-0.048		21.4293	99.9048	-0.0349		36.63	99.8398	-0.0846		37.735	99.0514	-0.24303		39.45	98.1108	-0.082		38.578	98.5967	0.0145		36.622	98.926	-0.31417		34.702	99.8769	-0.10002
34.505	99.9614	-0.0482		21.4207	99.9046	-0.0348		36.67	99.839	-0.0848		37.775	99.0502	-0.2437		39.49	98.1109	-0.0822		38.618	98.5983	0.0144		36.662	98.9244	-0.31478		34.742	99.8763	-0.10043
34.545	99.9611	-0.0484		21.4164	99.9045	-0.0348		36.71	99.8379	-0.085		37.815	99.048	-0.2443		39.53	98.1111	-0.0825		38.658	98.6004	0.0142		36.702	98.9225	-0.31538		34.782	99.8758	-0.10085
34.585	99.9606	-0.0486		21.4179	99.9046	-0.0347		36.75	99.8367	-0.0853		37.855	99.0452	-0.24481		39.57	98.1112	-0.0827		38.698	98.603	0.014		36.742	98.9201	-0.31599		34.822	99.8754	-0.10127
34.625	99.9599	-0.0487		21.4238	99.9045	-0.0347		36.79	99.8357	-0.0855		37.895	99.0431	-0.24525		39.61	98.1108	-0.0829		38.738	98.6057	0.0139		36.782	98.9176	-0.3166		34.862	99.875	-0.10169
34.665	99.9592	-0.0489		21.432	99.9042	-0.0347		36.83	99.835	-0.0857		37.935	99.0412	-0.24563		39.65	98.1098	-0.0831		38.778	98.6077	0.0137		36.822	98.9154	-0.31721		34.902	99.8745	-0.10211
34.705	99.9587	-0.0491		21.4382	99.9039	-0.0346		36.87	99.8342	-0.086		37.975	99.0386	-0.24594		39.69	98.108	-0.0834		38.818	98.6086	0.0135		36.862	98.9134	-0.31782		34.942	99.8741	-0.10253
34.745	99.9583	-0.0493		21.4391	99.9038	-0.0346		36.91	99.833	-0.0862		38.015	99.0359	-0.24619		39.73	98.1057	-0.0836		38.858	98.6093	0.0132		36.902	98.9112	-0.31842		34.982	99.8737	-0.10294
34.785	99.9579	-0.0495		21.4367	99.9038	-0.0346		36.95	99.8315	-0.0865		38.055	99.0333	-0.24637		39.77	98.1035	-0.0839		38.898	98.6103	0.013		36.942	98.9089	-0.31902		35.022	99.8732	-0.10334
34.825	99.9575	-0.0497		21.4364	99.9038	-0.0345		36.99	99.8302	-0.0867		38.095	99.0305	-0.2465		39.81	98.1014	-0.0841		38.938	98.6106	0.0128		36.982	98.907	-0.31963		35.062	99.8728	-0.10375
34.865	99.9571	-0.0498		21.4408	99.9035	-0.0345		37.03	99.8294	-0.087		38.135	99.0279	-0.24656		39.85	98.0986	-0.0844		38.978	98.6098	0.0126		37.022	98.9055	-0.32023		35.102	99.8725	-0.10416
34.905	99.9568	-0.05		21.448	99.9032	-0.0345		37.07	99.8294	-0.0872		38.175	99.0263	-0.24656		39.89	98.0951	-0.0846		39.018	98.6087	0.0123		37.062	98.9041	-0.32082		35.142	99.8722	-0.10456
34.945	99.9565	-0.0502		21.4555	99.903	-0.0345		37.11	99.8296	-0.0875		38.215	99.0251	-0.2465		39.93	98.0923	-0.0849		39.058	98.608	0.0121		37.102	98.9029	-0.32141		35.182	99.872	-0.10497
34.985	99.9563	-0.0503		21.4605	99.9028	-0.0344		37.15	99.8299	-0.0877		38.255	99.0236	-0.24638		39.97	98.0902	-0.0851		39.098	98.6074	0.0119		37.142	98.9018	-0.322		35.222	99.8716	-0.10537
35.025	99.956	-0.0505		21.4603	99.9027	-0.0344		37.19	99.8305	-0.088		38.295	99.0227	-0.2462		40.01	98.0879	-0.0854		39.138	98.6067	0.0116		37.182	98.9008	-0.32258		35.262	99.871	-0.10578
35.065	99.9557	-0.0507		21.4552	99.9026	-0.0344		37.23	99.8312	-0.0883		38.335	99.0229	-0.24597		40.05	98.0846	-0.0857		39.178	98.6052	0.0114		37.222	98.8994	-0.32317		35.302	99.8703	-0.10618
35.105	99.9555	-0.0508		21.4518	99.9024	-0.0344		37.27	99.8317	-0.0885		38.375	99.0224	-0.24568		40.09	98.0808	-0.0859		39.218	98.6035	0.0112		37.262	98.897	-0.32376		35.342	99.8696	-0.10658
35.145	99.9553	-0.051		21.456	99.9024	-0.0344		37.31	99.8321	-0.0888		38.415	99.0209	-0.24534		40.13	98.0773	-0.0862		39.258	98.603	0.0109		37.302	98.8942	-0.32434		35.382	99.8689	-0.10698
35.185	99.9552	-0.0512		21.4646	99.9025	-0.0343		37.35	99.8324	-0.0891		38.455	99.0198	-0.24496		40.17	98.0751	-0.0865		39.298	98.6032	0.0107		37.342	98.8918	-0.32492		35.422	99.8682	-0.10737
35.225	99.9549	-0.0513		21.4694	99.9024	-0.0343		37.39	99.8328	-0.0894		38.495	99.0193	-0.24452		40.21	98.0741	-0.0868		39.338	98.6027	0.0104		37.382	98.8897	-0.32549		35.462	99.8674	-0.10776
35.265	99.9547	-0.0515		21.467	99.9021	-0.0343		37.43	99.8328	-0.0896		38.535	99.0188	-0.24404		40.25	98.073	-0.0871		39.378	98.6017	0.0102		37.422	98.8875	-0.32607		35.502	99.8665	-0.10815
35.305	99.9546	-0.0516		21.464	99.9018	-0.0343		37.47	99.8328	-0.0899		38.575	99.018	-0.24353		40.29	98.0715	-0.0874		39.418	98.6016	0.00997		37.462	98.8856	-0.32665		35.542	99.8657	-0.10854
35.345	99.9544	-0.0517		21.4669	99.9015	-0.0343		37.51	99.8332	-0.0902		38.615	99.0168	-0.24299		40.33	98.0716	-0.0877		39.458	98.6017	0.00974		37.502	98.8845	-0.32723		35.582	99.8651	-0.10893
35.385	99.9542	-0.0519		21.4735	99.9014	-0.0343		37.55	99.8335	-0.0905		38.655	99.0154	-0.24241		40.37	98.0738	-0.088		39.498	98.601	0.00952		37.542	98.8834	-0.3278		35.622	99.8645	-0.10932
35.425	99.9539	-0.052		21.4773	99.9013	-0.0343		37.59	99.8335	-0.0907		38.695	99.0141	-0.24181		40.41	98.0761	-0.0884		39.538	98.6002	0.0093		37.582	98.8822	-0.32836		35.662	99.864	-0.10971
35.465	99.9536	-0.0522		21.4756	99.9014	-0.0343		37.63	99.8335	-0.091		38.735	99.0128	-0.24117		40.45	98.0772	-0.0887		39.578	98.6	0.0091		37.622	98.8805	-0.32892		35.702	99.8634	-0.11009
35.505	99.9534	-0.0523		21.4737	99.9014	-0.0343		37.67	99.8336	-0.0913		38.775	99.0116	-0.24052		40.49	98.0781	-0.089		39.618	98.6001	0.00889		37.662	98.8787	-0.32947		35.742	99.8628	-0.11048
35.545	99.9533	-0.0524		21.4773	99.9013	-0.0342		37.71	99.8333	-0.0916		38.815	99.0103	-0.23985		40.53	98.0794	-0.0894		39.658	98.6001	0.0087		37.702	98.877	-0.33003		35.782	99.8624	-0.11086
35.585	99.9531	-0.0525		21.4854	99.9011	-0.0342		37.75	99.8325	-0.0918		38.855	99.009	-0.23914		40.57	98.0802	-0.0898		39.698	98.6001	0.00852		37.742	98.8755	-0.33057		35.822	99.862	-0.11123
35.625	99.9528	-0.0527		21.494	99.901	-0.0342		37.79	99.8319	-0.0921		38.895	99.0077	-0.23842		40.61	98.08	-0.0901		39.738	98.6002	0.00835		37.782	98.874	-0.33113		35.862	99.8616	-0.11161
35.665	99.9527	-0.0528		21.4999	99.9008	-0.0342		37.83	99.8316	-0.0924		38.935	99.0064	-0.23768		40.65	98.0802	-0.0905		39.778	98.6001	0.00818		37.822	98.8724	-0.33168		35.902	99.8611	-0.11198
35.705	99.9526	-0.0529		21.5028	99.9007	-0.0342		37.87	99.8312	-0.0927		38.975	99.0053	-0.23692		40.69	98.0813	-0.0909		39.818	98.5994	0.00803		37.862	98.8704	-0.33222		35.942	99.8605	-0.11235
35.745	99.9523	-0.053		21.5025	99.9005	-0.0342		37.91	99.8305	-0.0929		39.015	99.0037	-0.23615		40.73	98.0823	-0.0913		39.858	98.5985	0.00789		37.902	98.8684	-0.33276		35.982	99.86	-0.11272
35.785	99.9521	-0.0531		21.5014	99.9004	-0.0342		37.95	99.8294	-0.0932		39.055	99.0017	-0.23537		40.77	98.0825	-0.0917		39.898	98.5978	0.00776		37.942	98.8669	-0.33329		36.022	99.8594	-0.11308
35.825	99.9519	-0.0532		21.5027	99.9003	-0.0342		37.99	99.8283	-0.0934		39.095	99.0002	-0.23458		40.81	98.0823	-0.0922		39.938	98.597	0.00764		37.982	98.8653	-0.33382		36.062	99.8589	-0.11345
35.865	99.9518	-0.0533		21.5075	99.9004	-0.0342		38.03	99.8278	-0.0937		39.135	98.9996	-0.23379		40.85	98.0823	-0.0926		39.978	98.5962	0.00754		38.022	98.8628	-0.33435		36.102	99.8583	-0.11381
35.905	99.9516	-0.0534		21.5123	99.9003	-0.0342		38.07	99.8276	-0.0939		39.175	98.9991	-0.23299		40.89	98.0823	-0.0931		40.018	98.5955	0.00745		38.062	98.86	-0.33487		36.142	99.8577	-0.11417
35.945	99.9513	-0.0535		21.5134	99.9001	-0.0343		38.11	99.8269	-0.0942		39.215	98.9979	-0.2322		40.93	98.0823	-0.0935		40.058	98.5949	0.00738		38.102	98.8575	-0.33538		36.182	99.8572	-0.11452
35.985	99.9509	-0.0536		21.5119	99.8998	-0.0343		38.15	99.8256	-0.0944		39.255	98.9949	-0.23142		40.97	98.0823	-0.094		40.098	98.5939	0.00732		38.142	98.8553	-0.3359		36.222	99.8565	-0.11488
36.025	99.9505	-0.0537		21.511	99.8996	-0.0343		38.19	99.8237	-0.0947		39.295	98.9916	-0.23063		41.01	98.0824	-0.0945		40.138	98.5923	0.00727		38.182	98.8533	-0.33641		36.262	99.8557	-0.11523
36.065	99.9503	-0.0538		21.5123	99.8996	-0.0343		38.23	99.8221	-0.0949		39.335	98.9905	-0.22986		41.05	98.0824	-0.095		40.178	98.5908	0.00724		38.222	98.8513	-0.33692		36.302	99.8549	-0.11558
36.105	99.95	-0.0538		21.5139	99.8996	-0.0343		38.27	99.8214	-0.0951		39.375	98.9901	-0.2291		41.09	98.0821	-0.0956		40.218	98.59	0.00722		38.262	98.8493	-0.33742		36.342	99.8541	-0.11593
36.145	99.9497	-0.0539		21.5138	99.8994	-0.0343		38.31	99.8208	-0.0953		39.415	98.9884	-0.22835		41.13	98.0821	-0.0961		40.258	98.5896	0.00722		38.302	98.8474	-0.33793		36.382	99.8533	-0.11628
36.185	99.9492	-0.054		21.5144	99.8991	-0.0343		38.35	99.8198	-0.0955		39.455	98.9864	-0.22761		41.17	98.0829	-0.0966		40.298	98.5895	0.00724		38.342	98.8459	-0.33842		36.422	99.8523	-0.11662
36.225	99.9487	-0.0541		21.5201	99.8989	-0.0343		38.39	99.8186	-0.0957		39.495	98.985	-0.22689		41.21	98.0842	-0.0972		40.338	98.5898	0.00727		38.382	98.8446	-0.33892		36.462	99.8512	-0.11696
36.265	99.9482	-0.0541		21.5316	99.8989	-0.0343		38.43	99.8175	-0.0959		39.535	98.9839	-0.2262		41.25	98.0846	-0.0978		40.378	98.5905	0.00732		38.422	98.8432	-0.33941		36.502	99.8502	-0.11729
36.305	99.9478	-0.0542		21.5423	99.8989	-0.0344		38.47	99.8167	-0.0961		39.575	98.9825	-0.22553		41.29	98.0845	-0.0984		40.418	98.5915	0.00739		38.462	98.8409	-0.3399		36.542	99.8494	-0.11763
36.345	99.9474	-0.0543		21.5458	99.8987	-0.0344		38.51	99.816	-0.0963		39.615	98.9816	-0.22488		41.33	98.0848	-0.099		40.458	98.5923	0.00747		38.502	98.838	-0.34038		36.582	99.8485	-0.11797
36.385	99.9469	-0.0543		21.5428	99.8984	-0.0344		38.55	99.8154	-0.0965		39.655	98.9811	-0.22426		41.37	98.0858	-0.0996		40.498	98.5927	0.00757		38.542	98.8352	-0.34087		36.622	99.8477	-0.1183
36.425	99.9463	-0.0544		21.5378	99.8982	-0.0344		38.59	99.8147	-0.0967		39.695	98.9798	-0.22367		41.41	98.0872	-0.10028		40.538	98.5927	0.00768		38.582	98.8329	-0.34135		36.662	99.847	-0.11864
36.465	99.9457	-0.0544		21.5348	99.8982	-0.0344		38.63	99.8138	-0.0968		39.735	98.9777	-0.22311		41.45	98.0884	-0.10093		40.578	98.5926	0.00782		38.622	98.8306	-0.34184		36.702	99.8465	-0.11896
36.505	99.9451	-0.0545		21.5365	99.8982	-0.0344		38.67	99.8127	-0.097		39.775	98.9765	-0.22258		41.49	98.089	-0.10159		40.618	98.5925	0.00797		38.662	98.8287	-0.34232		36.742	99.8462	-0.11928
36.545	99.9446	-0.0545		21.5448	99.898	-0.0345		38.71	99.8119	-0.0971		39.815	98.9761	-0.22209		41.53	98.0891	-0.10227		40.658	98.5928	0.00813		38.702	98.8277	-0.34281		36.782	99.846	-0.1196
36.585	99.9441	-0.0546		21.5562	99.8977	-0.0345		38.75	99.8112	-0.0972		39.855	98.9758	-0.22163		41.57	98.0889	-0.10297		40.698	98.5935	0.00832		38.742	98.8271	-0.34329		36.822	99.8455	-0.11992
36.625	99.9438	-0.0546		21.5644	99.8975	-0.0345		38.79	99.8107	-0.0974		39.895	98.975	-0.22121		41.61	98.0888	-0.1037		40.738	98.5945	0.00852		38.782	98.8262	-0.34376		36.862	99.8449	-0.12023
36.665	99.9435	-0.0546		21.5662	99.8974	-0.0345		38.83	99.81	-0.0975		39.935	98.9733	-0.22083		41.65	98.0889	-0.10445		40.778	98.5954	0.00873		38.822	98.8247	-0.34423		36.902	99.8443	-0.12054
36.705	99.9432	-0.0547		21.5646	99.8975	-0.0346		38.87	99.809	-0.0976		39.975	98.9713	-0.22049		41.69	98.0891	-0.1052		40.818	98.5955	0.00897		38.862	98.8229	-0.3447		36.942	99.8438	-0.12085
36.745	99.9431	-0.0547		21.5628	99.8975	-0.0346		38.91	99.808	-0.0977		40.015	98.9698	-0.22019		41.73	98.089	-0.10597		40.858	98.5947	0.00922		38.902	98.8212	-0.34516		36.982	99.8432	-0.12115
36.785	99.943	-0.0547		21.5629	99.8974	-0.0346		38.95	99.8071	-0.0977		40.055	98.969	-0.21993		41.77	98.0883	-0.10675		40.898	98.594	0.00948		38.942	98.8197	-0.34563		37.022	99.8427	-0.12145
36.825	99.9428	-0.0548		21.5662	99.897	-0.0347		38.99	99.8065	-0.0978		40.095	98.9686	-0.21972		41.81	98.0871	-0.10755		40.938	98.594	0.00976		38.982	98.8182	-0.3461		37.062	99.8422	-0.12175
36.865	99.9425	-0.0548		21.5722	99.8966	-0.0347		39.03	99.8059	-0.0979		40.135	98.9674	-0.21955		41.85	98.0858	-0.10836		40.978	98.5942	0.0101		39.022	98.8164	-0.34655		37.102	99.8416	-0.12205
36.905	99.9422	-0.0548		21.578	99.8962	-0.0347		39.07	99.8052	-0.0979		40.175	98.9654	-0.21943		41.89	98.0848	-0.10919		41.018	98.5942	0.0104		39.062	98.8148	-0.34701		37.142	99.8409	-0.12233
36.945	99.942	-0.0548		21.5805	99.8959	-0.0348		39.11	99.8045	-0.098		40.215	98.9641	-0.21936		41.93	98.0843	-0.11003		41.058	98.5941	0.0107		39.102	98.8138	-0.34746		37.182	99.8403	-0.12262
36.985	99.9417	-0.0549		21.58	99.8958	-0.0348		39.15	99.8038	-0.098		40.255	98.9642	-0.21933		41.97	98.0844	-0.11089		41.098	98.594	0.011		39.142	98.8131	-0.34792		37.222	99.8399	-0.12291
37.025	99.9415	-0.0549		21.5787	99.8957	-0.0348		39.19	99.8037	-0.098		40.295	98.9642	-0.21935		42.01	98.0846	-0.11176		41.138	98.5943	0.0114		39.182	98.812	-0.34838		37.262	99.8394	-0.1232
37.065	99.9414	-0.0549		21.5782	99.8956	-0.0349		39.23	99.8037	-0.098		40.335	98.9635	-0.21942		42.05	98.0846	-0.11265		41.178	98.5951	0.0118		39.222	98.8104	-0.34884		37.302	99.8387	-0.12348
37.105	99.9412	-0.0549		21.5787	99.8954	-0.0349		39.27	99.8036	-0.098		40.375	98.9627	-0.21953		42.09	98.0844	-0.11355		41.218	98.5957	0.0121		39.262	98.8082	-0.34929		37.342	99.8381	-0.12376
37.145	99.9408	-0.0549		21.5805	99.8953	-0.035		39.31	99.8032	-0.098		40.415	98.9622	-0.2197		42.13	98.0836	-0.11446		41.258	98.5958	0.0125		39.302	98.8061	-0.34974		37.382	99.8377	-0.12403
37.185	99.9404	-0.0549		21.584	99.8951	-0.035		39.35	99.8028	-0.098		40.455	98.9617	-0.2199		42.17	98.0818	-0.11538		41.298	98.5956	0.013		39.342	98.8044	-0.3502		37.422	99.8373	-0.1243
37.225	99.9402	-0.0549		21.5896	99.895	-0.035		39.39	99.8025	-0.0979		40.495	98.961	-0.22016		42.21	98.0794	-0.11631		41.338	98.5954	0.0134		39.382	98.8027	-0.35066		37.462	99.8366	-0.12457
37.265	99.9399	-0.0549		21.5969	99.8949	-0.0351		39.43	99.8021	-0.0979		40.535	98.9599	-0.22045		42.25	98.0778	-0.11726		41.378	98.5957	0.0138		39.422	98.8008	-0.35111		37.502	99.8358	-0.12484
37.305	99.9397	-0.0549		21.6036	99.8947	-0.0351		39.47	99.8018	-0.0978		40.575	98.9587	-0.22079		42.29	98.078	-0.11823		41.418	98.5965	0.0142		39.462	98.7988	-0.35156		37.542	99.8352	-0.1251
37.345	99.9394	-0.0549		21.6079	99.8946	-0.0352		39.51	99.8015	-0.0978		40.615	98.9577	-0.22118		42.33	98.0779	-0.11921		41.458	98.5972	0.0147		39.502	98.797	-0.35202		37.582	99.8346	-0.12536
37.385	99.9392	-0.0549		21.6096	99.8944	-0.0352		39.55	99.8012	-0.0977		40.655	98.9573	-0.22161		42.37	98.0759	-0.1202		41.498	98.5973	0.0151		39.542	98.7956	-0.35248		37.622	99.834	-0.12562
37.425	99.9389	-0.0549		21.61	99.8943	-0.0353		39.59	99.8008	-0.0976		40.695	98.9575	-0.22208		42.41	98.0737	-0.12119		41.538	98.5971	0.0156		39.582	98.7945	-0.35293		37.662	99.8335	-0.12588
37.465	99.9385	-0.0549		21.6102	99.8943	-0.0353		39.63	99.8005	-0.0975		40.735	98.9573	-0.22259		42.45	98.0737	-0.12219		41.578	98.5971	0.0161		39.622	98.7935	-0.35338		37.702	99.8328	-0.12613
37.505	99.9382	-0.0549		21.6107	99.8943	-0.0354		39.67	99.8004	-0.0974		40.775	98.9562	-0.22314		42.49	98.0752	-0.1232		41.618	98.5971	0.0166		39.662	98.7922	-0.35383		37.742	99.8318	-0.12638
37.545	99.9379	-0.0549		21.6123	99.8943	-0.0354		39.71	99.8004	-0.0973		40.815	98.9549	-0.22373		42.53	98.0764	-0.12423		41.658	98.5971	0.0171		39.702	98.7901	-0.35429		37.782	99.8307	-0.12663
37.585	99.9377	-0.0549		21.6152	99.8941	-0.0355		39.75	99.8003	-0.0971		40.855	98.9542	-0.22436		42.57	98.0763	-0.12526		41.698	98.5971	0.0176		39.742	98.7871	-0.35474		37.822	99.83	-0.12687
37.625	99.9375	-0.0549		21.6191	99.8939	-0.0355		39.79	99.7999	-0.097		40.895	98.9538	-0.22502		42.61	98.0747	-0.12629		41.738	98.5971	0.0181		39.782	98.7841	-0.35519		37.862	99.8295	-0.12711
37.665	99.9372	-0.0549		21.6238	99.8938	-0.0356		39.83	99.7992	-0.0968		40.935	98.9531	-0.22571		42.65	98.0724	-0.12733		41.778	98.5971	0.0186		39.822	98.7817	-0.35565		37.902	99.8289	-0.12735
37.705	99.9369	-0.0549		21.6288	99.8937	-0.0357		39.87	99.7985	-0.0966		40.975	98.9526	-0.22642		42.69	98.071	-0.12839		41.818	98.5971	0.0191		39.862	98.7798	-0.35611		37.942	99.8281	-0.12758
37.745	99.9364	-0.0549		21.6335	99.8935	-0.0357		39.91	99.7984	-0.0965		41.015	98.952	-0.22717		42.73	98.0709	-0.12946		41.858	98.5971	0.0196		39.902	98.7783	-0.35656		37.982	99.8271	-0.12782
37.785	99.9359	-0.0549		21.6382	99.8933	-0.0358		39.95	99.7985	-0.0963		41.055	98.9512	-0.22793		42.77	98.0713	-0.13053		41.898	98.5971	0.0202		39.942	98.777	-0.35702		38.022	99.8262	-0.12804
37.825	99.9355	-0.0549		21.6433	99.8933	-0.0358		39.99	99.7983	-0.0961		41.095	98.95	-0.22871		42.81	98.0714	-0.1316		41.938	98.5971	0.0207		39.982	98.776	-0.35748		38.062	99.8255	-0.12827
37.865	99.9352	-0.0549		21.6484	99.8933	-0.0359		40.03	99.7979	-0.0959		41.135	98.9488	-0.22951		42.85	98.0713	-0.13268		41.978	98.5971	0.0212		40.022	98.775	-0.35794		38.102	99.825	-0.1285
37.905	99.935	-0.0549		21.651	99.8933	-0.036		40.07	99.7973	-0.0956		41.175	98.9477	-0.23032		42.89	98.0713	-0.13377		42.018	98.5971	0.0217		40.062	98.7737	-0.35841		38.142	99.8245	-0.12872
37.945	99.9348	-0.0549		21.6492	99.8932	-0.036		40.11	99.7966	-0.0954		41.215	98.9462	-0.23115		42.93	98.0713	-0.13487		42.058	98.5971	0.0223		40.102	98.7715	-0.35888		38.182	99.8238	-0.12895
37.985	99.9345	-0.055		21.6459	99.8931	-0.0361		40.15	99.7962	-0.0952		41.255	98.9442	-0.23199		42.97	98.0713	-0.13597		42.098	98.5971	0.0228		40.142	98.7686	-0.35934		38.222	99.823	-0.12917
38.025	99.9341	-0.055		21.647	99.8929	-0.0362		40.19	99.7959	-0.0949		41.295	98.9429	-0.23283		43.01	98.0713	-0.13706		42.138	98.5972	0.0233		40.182	98.7662	-0.35981		38.262	99.8222	-0.12938
38.065	99.9338	-0.055		21.6545	99.8928	-0.0362		40.23	99.7954	-0.0946		41.335	98.9424	-0.23367		43.05	98.0713	-0.13816		42.178	98.5973	0.0238		40.222	98.7645	-0.36028		38.302	99.8215	-0.1296
38.105	99.9335	-0.055		21.6639	99.8926	-0.0363		40.27	99.7947	-0.0944		41.375	98.9418	-0.23452		43.09	98.0713	-0.13926		42.218	98.5969	0.0244		40.262	98.7629	-0.36075		38.342	99.8209	-0.12981
38.145	99.9333	-0.055		21.6706	99.8924	-0.0364		40.31	99.7942	-0.0941		41.415	98.9406	-0.23537		43.13	98.0713	-0.14036		42.258	98.5961	0.0249		40.302	98.7609	-0.36121		38.382	99.8202	-0.13003
38.185	99.9332	-0.055		21.6741	99.8923	-0.0364		40.35	99.7939	-0.0938		41.455	98.939	-0.23622		43.17	98.0712	-0.14147		42.298	98.5953	0.0254		40.342	98.7587	-0.36168		38.422	99.8196	-0.13024
38.225	99.9331	-0.055		21.6766	99.8922	-0.0365		40.39	99.7937	-0.0935		41.495	98.9371	-0.23709		43.21	98.0713	-0.14257		42.338	98.5947	0.0259		40.382	98.7566	-0.36216		38.462	99.8188	-0.13045
38.265	99.9327	-0.055		21.6793	99.8922	-0.0366		40.43	99.7934	-0.0932		41.535	98.9356	-0.23794		43.25	98.0715	-0.14367		42.378	98.5939	0.0264		40.422	98.7553	-0.36264		38.502	99.8181	-0.13066
38.305	99.9323	-0.055		21.6816	99.8922	-0.0367		40.47	99.7926	-0.0929		41.575	98.9344	-0.23879		43.29	98.0712	-0.14478		42.418	98.5931	0.0269		40.462	98.7544	-0.36312		38.542	99.8172	-0.13087
38.345	99.932	-0.055		21.6829	99.8922	-0.0367		40.51	99.7916	-0.0926		41.615	98.9333	-0.23963		43.33	98.0702	-0.14589		42.458	98.5926	0.0274		40.502	98.753	-0.3636		38.582	99.8164	-0.13108
38.385	99.9319	-0.0551		21.6839	99.892	-0.0368		40.55	99.7909	-0.0923		41.655	98.9321	-0.24047		43.37	98.0691	-0.147		42.498	98.5924	0.0278		40.542	98.7504	-0.36409		38.622	99.8158	-0.13128
38.425	99.9318	-0.0551		21.6855	99.8918	-0.0369		40.59	99.7906	-0.0919		41.695	98.931	-0.2413		43.41	98.0682	-0.14811		42.538	98.5927	0.0283		40.582	98.7472	-0.36458		38.662	99.8154	-0.13149
38.465	99.9316	-0.0551		21.6882	99.8917	-0.037		40.63	99.7904	-0.0916		41.735	98.9299	-0.24212		43.45	98.0672	-0.14922		42.578	98.593	0.0288		40.622	98.7441	-0.36507		38.702	99.8147	-0.13169
38.505	99.9313	-0.0551		21.6913	99.8915	-0.037		40.67	99.79	-0.0913		41.775	98.9283	-0.24294		43.49	98.0655	-0.15032		42.618	98.5927	0.0292		40.662	98.7411	-0.36556		38.742	99.8138	-0.1319
38.545	99.9309	-0.0552		21.6939	99.8915	-0.0371		40.71	99.7898	-0.0909		41.815	98.9264	-0.24376		43.53	98.0634	-0.15143		42.658	98.5912	0.0297		40.702	98.7385	-0.36606		38.782	99.8133	-0.1321
38.585	99.9306	-0.0552		21.6956	99.8915	-0.0372		40.75	99.7895	-0.0906		41.855	98.9249	-0.24457		43.57	98.0613	-0.15253		42.698	98.5897	0.0301		40.742	98.7369	-0.36656		38.822	99.813	-0.13231
38.625	99.9304	-0.0552		21.6959	99.8915	-0.0373		40.79	99.7889	-0.0902		41.895	98.9238	-0.24537		43.61	98.0593	-0.15364		42.738	98.5895	0.0305		40.782	98.7364	-0.36707		38.862	99.8124	-0.13251
38.665	99.9302	-0.0553		21.6957	99.8914	-0.0373		40.83	99.788	-0.0898		41.935	98.9228	-0.24615		43.65	98.0573	-0.15474		42.778	98.5897	0.0309		40.822	98.7362	-0.36757		38.902	99.8115	-0.13271
38.705	99.9299	-0.0553		21.6977	99.8912	-0.0374		40.87	99.787	-0.0895		41.975	98.9216	-0.24692		43.69	98.0552	-0.15584		42.818	98.5891	0.0313		40.862	98.7355	-0.36808		38.942	99.8109	-0.13291
38.745	99.9295	-0.0553		21.7048	99.891	-0.0375		40.91	99.7862	-0.0891		42.015	98.9202	-0.24769		43.73	98.0533	-0.15694		42.858	98.5882	0.0317		40.902	98.7344	-0.36859		38.982	99.8104	-0.13311
38.785	99.9292	-0.0554		21.7146	99.8909	-0.0376		40.95	99.7858	-0.0887		42.055	98.9184	-0.24845		43.77	98.0515	-0.15803		42.898	98.5885	0.032		40.942	98.733	-0.36911		39.022	99.8098	-0.13331
38.825	99.9292	-0.0554		21.7226	99.8908	-0.0376		40.99	99.7856	-0.0883		42.095	98.9161	-0.2492		43.81	98.0493	-0.15913		42.938	98.5894	0.0324		40.982	98.731	-0.36963		39.062	99.8092	-0.13352
38.865	99.9292	-0.0555		21.7265	99.8908	-0.0377		41.03	99.7852	-0.088		42.135	98.9137	-0.24994		43.85	98.0463	-0.16022		42.978	98.5895	0.0327		41.022	98.7283	-0.37014		39.102	99.8085	-0.13372
38.905	99.929	-0.0555		21.7285	99.8908	-0.0378		41.07	99.7843	-0.0876		42.175	98.9117	-0.25067		43.89	98.0433	-0.1613		43.018	98.5885	0.033		41.062	98.7257	-0.37066		39.142	99.8079	-0.13392
38.945	99.9287	-0.0556		21.7309	99.8907	-0.0379		41.11	99.7832	-0.0872		42.215	98.91	-0.25139		43.93	98.0409	-0.16238		43.058	98.5881	0.0333		41.102	98.7237	-0.3712		39.182	99.8072	-0.13412
38.985	99.9285	-0.0556		21.7334	99.8906	-0.038		41.15	99.7819	-0.0868		42.255	98.908	-0.25211		43.97	98.039	-0.16346		43.098	98.5888	0.0336		41.142	98.722	-0.37174		39.222	99.8064	-0.13433
39.025	99.9284	-0.0557		21.7338	99.8904	-0.038		41.19	99.7806	-0.0864		42.295	98.9055	-0.25281		44.01	98.0371	-0.16454		43.138	98.5901	0.0339		41.182	98.7198	-0.37228		39.262	99.8057	-0.13453
39.065	99.9284	-0.0557		21.7328	99.8903	-0.0381		41.23	99.7796	-0.086		42.335	98.9031	-0.2535		44.05	98.0349	-0.16563		43.178	98.5916	0.0341		41.222	98.7175	-0.37281		39.302	99.8051	-0.13473
39.105	99.9283	-0.0558		21.7352	99.8902	-0.0382		41.27	99.7787	-0.0856		42.375	98.9008	-0.25417		44.09	98.0333	-0.1667		43.218	98.5928	0.0343		41.262	98.7153	-0.37335		39.342	99.8044	-0.13493
39.145	99.928	-0.0559		21.7457	99.89	-0.0383		41.31	99.7779	-0.0852		42.415	98.8986	-0.25483		44.13	98.0323	-0.16775		43.258	98.5936	0.0345		41.302	98.7134	-0.3739		39.382	99.8035	-0.13514
39.185	99.9278	-0.0559		21.7603	99.8898	-0.0383		41.35	99.7769	-0.0849		42.455	98.8962	-0.2555		44.17	98.0315	-0.16881		43.298	98.5942	0.0347		41.342	98.7119	-0.37446		39.422	99.8026	-0.13535
39.225	99.9275	-0.056		21.7708	99.8898	-0.0384		41.39	99.7757	-0.0845		42.495	98.8937	-0.25615		44.21	98.0306	-0.16987		43.338	98.5947	0.0349		41.382	98.7105	-0.37502		39.462	99.8018	-0.13556
39.265	99.9273	-0.0561		21.7732	99.8898	-0.0385		41.43	99.7744	-0.0841		42.535	98.8914	-0.25679		44.25	98.0295	-0.17092		43.378	98.5956	0.035		41.422	98.7087	-0.37559		39.502	99.8011	-0.13577
39.305	99.9271	-0.0562		21.7708	99.8898	-0.0386		41.47	99.7734	-0.0837		42.575	98.8898	-0.25743		44.29	98.0283	-0.17197		43.418	98.5968	0.0351		41.462	98.7068	-0.37616		39.542	99.8005	-0.13598
39.345	99.927	-0.0563		21.7678	99.8897	-0.0386		41.51	99.7725	-0.0833		42.615	98.8888	-0.25807		44.33	98.0273	-0.173		43.458	98.5983	0.0352		41.502	98.7052	-0.37672		39.582	99.7998	-0.1362
39.385	99.9269	-0.0564		21.7655	99.8895	-0.0387		41.55	99.7713	-0.0829		42.655	98.8877	-0.25871		44.37	98.027	-0.17404		43.498	98.5996	0.0353		41.542	98.7039	-0.37729		39.622	99.7991	-0.13641
39.425	99.9266	-0.0564		21.7635	99.8894	-0.0388		41.59	99.77	-0.0826		42.695	98.8865	-0.25935		44.41	98.0271	-0.17507		43.538	98.601	0.0353		41.582	98.7026	-0.37787		39.662	99.7983	-0.13663
39.465	99.9263	-0.0565		21.7628	99.8892	-0.0389		41.63	99.7691	-0.0822		42.735	98.8856	-0.25999		44.45	98.0271	-0.1761		43.578	98.6029	0.0354		41.622	98.7009	-0.37846		39.702	99.7976	-0.13685
39.505	99.9261	-0.0566		21.7662	99.8891	-0.0389		41.67	99.7688	-0.0818		42.775	98.8851	-0.26063		44.49	98.0269	-0.17713		43.618	98.605	0.0354		41.662	98.6985	-0.37905		39.742	99.797	-0.13708
39.545	99.9259	-0.0567		21.7759	99.889	-0.039		41.71	99.7686	-0.0815		42.815	98.8846	-0.26128		44.53	98.0272	-0.17814		43.658	98.6069	0.0354		41.702	98.6955	-0.37964		39.782	99.7965	-0.1373
39.585	99.9258	-0.0568		21.7883	99.8888	-0.0391		41.75	99.7684	-0.0811		42.855	98.884	-0.26193		44.57	98.0283	-0.17916		43.698	98.6082	0.0353		41.742	98.6927	-0.38024		39.822	99.796	-0.13753
39.625	99.9257	-0.0569		21.7962	99.8887	-0.0391		41.79	99.768	-0.0808		42.895	98.8834	-0.26259		44.61	98.0293	-0.18017		43.738	98.6095	0.0353		41.782	98.6905	-0.38084		39.862	99.7955	-0.13776
39.665	99.9254	-0.0571		21.7969	99.8885	-0.0392		41.83	99.7676	-0.0804		42.935	98.8829	-0.26326		44.65	98.0295	-0.18118		43.778	98.6109	0.0352		41.822	98.689	-0.38145		39.902	99.795	-0.13799
39.705	99.9251	-0.0572		21.7951	99.8884	-0.0393		41.87	99.7674	-0.0801		42.975	98.8823	-0.26395		44.69	98.0294	-0.18219		43.818	98.6122	0.0351		41.862	98.6882	-0.38206		39.942	99.7945	-0.13823
39.745	99.9247	-0.0573		21.7962	99.8883	-0.0393		41.91	99.7673	-0.0797		43.015	98.8817	-0.26465		44.73	98.0294	-0.1832		43.858	98.6131	0.0349		41.902	98.6877	-0.38267		39.982	99.7942	-0.13847
39.785	99.9244	-0.0574		21.8003	99.8881	-0.0394		41.95	99.7674	-0.0794		43.055	98.8812	-0.26536		44.77	98.0296	-0.1842		43.898	98.6136	0.0348		41.942	98.6872	-0.38328		40.022	99.7938	-0.13871
39.825	99.9242	-0.0575		21.8052	99.888	-0.0395		41.99	99.7675	-0.0791		43.095	98.8807	-0.26608		44.81	98.029	-0.18521		43.938	98.6138	0.0346		41.982	98.6863	-0.38391		40.062	99.7935	-0.13895
39.865	99.9239	-0.0576		21.8097	99.8879	-0.0395		42.03	99.7674	-0.0788		43.135	98.8799	-0.26682		44.85	98.0278	-0.18622		43.978	98.6137	0.0344		42.022	98.6848	-0.38455		40.102	99.7929	-0.1392
39.905	99.9236	-0.0578		21.8146	99.8877	-0.0396		42.07	99.7671	-0.0785		43.175	98.8788	-0.26758		44.89	98.0272	-0.18722		44.018	98.6131	0.0341		42.062	98.6827	-0.3852		40.142	99.7922	-0.13944
39.945	99.9232	-0.0579		21.8207	99.8875	-0.0397		42.11	99.7668	-0.0782		43.215	98.8776	-0.26835		44.93	98.028	-0.18822		44.058	98.6124	0.0339		42.102	98.6803	-0.38584		40.182	99.7917	-0.1397
39.985	99.923	-0.058		21.8265	99.8874	-0.0397		42.15	99.7667	-0.0779		43.255	98.8765	-0.26914		44.97	98.0292	-0.18921		44.098	98.6116	0.0336		42.142	98.6779	-0.38648		40.222	99.7914	-0.13995
40.025	99.9228	-0.0582		21.8292	99.8873	-0.0398		42.19	99.7667	-0.0776		43.295	98.8754	-0.26994		45.01	98.0296	-0.19021		44.138	98.611	0.0333		42.182	98.6761	-0.38713		40.262	99.791	-0.14021
40.065	99.9226	-0.0583		21.8283	99.8873	-0.0398		42.23	99.7667	-0.0773		43.335	98.8742	-0.27076		45.05	98.0294	-0.19122		44.178	98.6102	0.033		42.222	98.6748	-0.38779		40.302	99.7905	-0.14047
40.105	99.9223	-0.0584		21.8269	99.8873	-0.0399		42.27	99.7667	-0.0771		43.375	98.8731	-0.2716		45.09	98.0294	-0.19223		44.218	98.6094	0.0326		42.262	98.674	-0.38845		40.342	99.7899	-0.14074
40.145	99.922	-0.0586		21.8288	99.8873	-0.0399		42.31	99.7668	-0.0768		43.415	98.872	-0.27244		45.13	98.0296	-0.19323		44.258	98.609	0.0323		42.302	98.6728	-0.38912		40.382	99.7895	-0.14101
40.185	99.9216	-0.0587		21.8343	99.8872	-0.04		42.35	99.7671	-0.0766		43.455	98.8709	-0.27331		45.17	98.0292	-0.19423		44.298	98.609	0.0319		42.342	98.6708	-0.38979		40.422	99.7889	-0.14128
40.225	99.9213	-0.0588		21.8421	99.8869	-0.04		42.39	99.7675	-0.0763		43.495	98.8697	-0.2742		45.21	98.0281	-0.19523		44.338	98.6091	0.0314		42.382	98.6685	-0.39046		40.462	99.7883	-0.14155
40.265	99.9211	-0.059		21.8509	99.8865	-0.0401		42.43	99.7678	-0.0761		43.535	98.8686	-0.2751		45.25	98.0272	-0.19623		44.378	98.6091	0.031		42.422	98.6664	-0.39114		40.502	99.7876	-0.14183
40.305	99.9209	-0.0591		21.8592	99.886	-0.0401		42.47	99.7681	-0.0759		43.575	98.8675	-0.27601		45.29	98.0271	-0.19724		44.418	98.6091	0.0305		42.462	98.6647	-0.39183		40.542	99.7872	-0.14211
40.345	99.9207	-0.0593		21.8654	99.8856	-0.0402		42.51	99.7685	-0.0757		43.615	98.8664	-0.27694		45.33	98.0272	-0.19824		44.458	98.6095	0.0301		42.502	98.6634	-0.39252		40.582	99.7866	-0.1424
40.385	99.9204	-0.0594		21.8685	99.8852	-0.0402		42.55	99.7687	-0.0755		43.655	98.8652	-0.27789		45.37	98.0266	-0.19926		44.498	98.6103	0.0295		42.542	98.662	-0.39321		40.622	99.7859	-0.14269
40.425	99.9202	-0.0596		21.8672	99.8847	-0.0403		42.59	99.7688	-0.0753		43.695	98.8641	-0.27887		45.41	98.0254	-0.20028		44.538	98.6116	0.029		42.582	98.6601	-0.39391		40.662	99.7852	-0.14298
40.465	99.9199	-0.0597		21.8629	99.8843	-0.0403		42.63	99.7687	-0.0752		43.735	98.8633	-0.27984		45.45	98.0248	-0.20129		44.578	98.6131	0.0285		42.622	98.6576	-0.39462		40.702	99.7844	-0.14328
40.505	99.9196	-0.0599		21.8606	99.8839	-0.0404		42.67	99.7687	-0.075		43.775	98.8628	-0.28082		45.49	98.0249	-0.20231		44.618	98.614	0.0279		42.662	98.6547	-0.39534		40.742	99.7837	-0.14358
40.545	99.9193	-0.0601		21.8653	99.8835	-0.0404		42.71	99.7687	-0.0749		43.815	98.8624	-0.28181		45.53	98.0249	-0.20332		44.658	98.6145	0.0273		42.702	98.6519	-0.39606		40.782	99.7828	-0.14388
40.585	99.919	-0.0602		21.8749	99.8831	-0.0404		42.75	99.7687	-0.0747		43.855	98.8618	-0.28281		45.57	98.0241	-0.20435		44.698	98.6155	0.0267		42.742	98.6494	-0.39679		40.822	99.7819	-0.14419
40.625	99.9188	-0.0604		21.8839	99.8826	-0.0405		42.79	99.7687	-0.0746		43.895	98.861	-0.28381		45.61	98.0229	-0.20538		44.738	98.617	0.0261		42.782	98.6475	-0.39752		40.862	99.7811	-0.14451
40.665	99.9186	-0.0605		21.8891	99.8822	-0.0405		42.83	99.7689	-0.0745		43.935	98.8599	-0.28482		45.65	98.022	-0.20642		44.778	98.6181	0.0254		42.822	98.6464	-0.39825		40.902	99.7802	-0.14482
40.705	99.9183	-0.0607		21.8929	99.8818	-0.0406		42.87	99.7692	-0.0744		43.975	98.8586	-0.28583		45.69	98.0211	-0.20746		44.818	98.6183	0.0247		42.862	98.6459	-0.39898		40.942	99.7792	-0.14514
40.745	99.918	-0.0609		21.898	99.8813	-0.0406		42.91	99.7694	-0.0744		44.015	98.8574	-0.28684		45.73	98.0198	-0.20851		44.858	98.6181	0.0241		42.902	98.6453	-0.39971		40.982	99.778	-0.14547
40.785	99.9177	-0.061		21.9037	99.8809	-0.0406		42.95	99.7694	-0.0743		44.055	98.8566	-0.28786		45.77	98.0178	-0.20956		44.898	98.6184	0.0233		42.942	98.644	-0.40045		41.022	99.7769	-0.1458
40.825	99.9172	-0.0612		21.9077	99.8806	-0.0407		42.99	99.7694	-0.0742		44.095	98.8561	-0.28889		45.81	98.0158	-0.21062		44.938	98.6193	0.0226		42.982	98.6419	-0.4012		41.062	99.7759	-0.14613
40.865	99.9167	-0.0614		21.9092	99.8803	-0.0407		43.03	99.7694	-0.0742		44.135	98.8554	-0.2899		45.85	98.0138	-0.2117		44.978	98.62	0.0219		43.022	98.639	-0.40195		41.102	99.775	-0.14647
40.905	99.9164	-0.0615		21.9098	99.88	-0.0407		43.07	99.7694	-0.0742		44.175	98.8544	-0.2909		45.89	98.0119	-0.21278		45.018	98.6206	0.0211		43.062	98.6363	-0.4027		41.142	99.7742	-0.14682
40.945	99.916	-0.0617		21.9112	99.8796	-0.0407		43.11	99.7694	-0.0741		44.215	98.8531	-0.29189		45.93	98.0101	-0.21387		45.058	98.6214	0.0203		43.102	98.6345	-0.40347		41.182	99.7732	-0.14716
40.985	99.9156	-0.0619		21.9144	99.8792	-0.0408		43.15	99.7694	-0.0741		44.255	98.8518	-0.29287		45.97	98.0082	-0.21496		45.098	98.6222	0.0195		43.142	98.6331	-0.40424		41.222	99.7722	-0.14751
41.025	99.9152	-0.0621		21.9195	99.8788	-0.0408		43.19	99.7694	-0.0742		44.295	98.8509	-0.29383		46.01	98.0062	-0.21607		45.138	98.6226	0.0187		43.182	98.6313	-0.40502		41.262	99.7713	-0.14787
41.065	99.9147	-0.0622		21.926	99.8785	-0.0408		43.23	99.7694	-0.0742		44.335	98.8504	-0.29478		46.05	98.0043	-0.21718		45.178	98.6226	0.0179		43.222	98.6295	-0.40579		41.302	99.7706	-0.14822
41.105	99.9142	-0.0624		21.9326	99.8782	-0.0408		43.27	99.7692	-0.0742		44.375	98.8498	-0.29571		46.09	98.0025	-0.21829		45.218	98.6225	0.017		43.262	98.6283	-0.40658		41.342	99.7701	-0.14857
41.145	99.9138	-0.0626		21.9377	99.878	-0.0409		43.31	99.7688	-0.0743		44.415	98.8488	-0.2966		46.13	98.0008	-0.2194		45.258	98.6231	0.0161		43.302	98.6273	-0.40736		41.382	99.7695	-0.14893
41.185	99.9134	-0.0628		21.9427	99.8777	-0.0409		43.35	99.7686	-0.0743		44.455	98.8476	-0.29746		46.17	97.9988	-0.22054		45.298	98.6239	0.0153		43.342	98.6252	-0.40814		41.422	99.7689	-0.1493
41.225	99.9129	-0.0629		21.9503	99.8774	-0.0409		43.39	99.7687	-0.0744		44.495	98.8465	-0.29829		46.21	97.9961	-0.22169		45.338	98.6242	0.0144		43.382	98.622	-0.40893		41.462	99.7682	-0.14967
41.265	99.9124	-0.0631		21.9603	99.8773	-0.0409		43.43	99.7688	-0.0745		44.535	98.8454	-0.2991		46.25	97.9931	-0.22287		45.378	98.624	0.0134		43.422	98.6183	-0.40972		41.502	99.7676	-0.15004
41.305	99.912	-0.0633		21.9674	99.8772	-0.0409		43.47	99.7688	-0.0746		44.575	98.8439	-0.29987		46.29	97.9905	-0.22406		45.418	98.6243	0.0125		43.462	98.6148	-0.41053		41.542	99.7671	-0.15042
41.345	99.9117	-0.0635		21.9665	99.877	-0.0409		43.51	99.7687	-0.0747		44.615	98.8422	-0.3006		46.33	97.9886	-0.22525		45.458	98.625	0.0116		43.502	98.6121	-0.41134		41.582	99.7666	-0.1508
41.385	99.9115	-0.0636		21.9615	99.8769	-0.041		43.55	99.7684	-0.0748		44.655	98.8403	-0.3013		46.37	97.9872	-0.22646		45.498	98.6256	0.0106		43.542	98.6107	-0.41215		41.622	99.7661	-0.15118
41.425	99.9113	-0.0638		21.9606	99.8767	-0.041		43.59	99.768	-0.0749		44.695	98.8381	-0.30195		46.41	97.9862	-0.22769		45.538	98.6256	0.00961		43.582	98.6101	-0.41296		41.662	99.7654	-0.15156
41.465	99.9111	-0.064		21.9675	99.8766	-0.041		43.63	99.7678	-0.0751		44.735	98.8351	-0.30257		46.45	97.9853	-0.22893		45.578	98.6255	0.00862		43.622	98.6098	-0.41378		41.702	99.7649	-0.15194
41.505	99.9109	-0.0642		21.9777	99.8764	-0.041		43.67	99.7674	-0.0752		44.775	98.8317	-0.30314		46.49	97.9843	-0.23019		45.618	98.6261	0.00762		43.662	98.609	-0.4146		41.742	99.7645	-0.15233
41.545	99.9108	-0.0643		21.9855	99.8764	-0.041		43.71	99.7669	-0.0754		44.815	98.8285	-0.30367		46.53	97.9833	-0.23145		45.658	98.6269	0.00662		43.702	98.6074	-0.41544		41.782	99.7642	-0.15272
41.585	99.9107	-0.0645		21.9888	99.8765	-0.041		43.75	99.7663	-0.0756		44.855	98.8258	-0.30416		46.57	97.9828	-0.23274		45.698	98.627	0.0056		43.742	98.6052	-0.41628		41.822	99.7639	-0.15312
41.625	99.9106	-0.0647		21.9871	99.8764	-0.041		43.79	99.7656	-0.0758		44.895	98.8231	-0.30459		46.61	97.9828	-0.23404		45.738	98.6263	0.00458		43.782	98.6029	-0.41711		41.862	99.7635	-0.15352
41.665	99.9105	-0.0649		21.9819	99.8763	-0.041		43.83	99.765	-0.076		44.935	98.8204	-0.30498		46.65	97.9831	-0.23534		45.778	98.6254	0.00354		43.822	98.6006	-0.41793		41.902	99.7631	-0.15393
41.705	99.9104	-0.065		21.9794	99.8761	-0.041		43.87	99.7644	-0.0762		44.975	98.8176	-0.30532		46.69	97.9833	-0.23666		45.818	98.6247	0.00248		43.862	98.5985	-0.41878		41.942	99.7625	-0.15434
41.745	99.9103	-0.0652		21.9852	99.876	-0.041		43.91	99.7638	-0.0764		45.015	98.8148	-0.30563		46.73	97.9831	-0.23799		45.858	98.6241	0.00141		43.902	98.5966	-0.41963		41.982	99.7619	-0.15476
41.785	99.9101	-0.0654		21.9973	99.8761	-0.041		43.95	99.7632	-0.0766		45.055	98.812	-0.30588		46.77	97.9823	-0.23935		45.898	98.6236	0.000322		43.942	98.5946	-0.42049		42.022	99.7613	-0.15517
41.825	99.91	-0.0656		22.0099	99.8761	-0.041		43.99	99.7625	-0.0769		45.095	98.8092	-0.30608		46.81	97.9812	-0.24074		45.938	98.6229	-0.000772		43.982	98.5923	-0.42135		42.062	99.7608	-0.15558
41.865	99.9099	-0.0658		22.0186	99.8761	-0.0411		44.03	99.762	-0.0771		45.135	98.8065	-0.30623		46.85	97.9806	-0.24215		45.978	98.6218	-0.00187		44.022	98.5898	-0.4222		42.102	99.7604	-0.156
41.905	99.9098	-0.0659		22.0227	99.8761	-0.0411		44.07	99.7618	-0.0774		45.175	98.8042	-0.30634		46.89	97.9806	-0.24357		46.018	98.6204	-0.00299		44.062	98.587	-0.42306		42.142	99.7598	-0.15642
41.945	99.9097	-0.0661		22.0222	99.8761	-0.0411		44.11	99.7614	-0.0776		45.215	98.8021	-0.3064		46.93	97.9808	-0.24502		46.058	98.6192	-0.00411		44.102	98.584	-0.42393		42.182	99.759	-0.15684
41.985	99.9094	-0.0663		22.0206	99.8761	-0.0411		44.15	99.7606	-0.0779		45.255	98.8003	-0.30641		46.97	97.981	-0.24649		46.098	98.6181	-0.00526		44.142	98.5808	-0.4248		42.222	99.7583	-0.15726
42.025	99.9092	-0.0665		22.0234	99.8761	-0.0411		44.19	99.7596	-0.0782		45.295	98.7988	-0.30638		47.01	97.9809	-0.24798		46.138	98.6164	-0.0064		44.182	98.5781	-0.42568		42.262	99.7577	-0.15769
42.065	99.909	-0.0667		22.0322	99.8761	-0.0411		44.23	99.7589	-0.0785		45.335	98.7972	-0.3063		47.05	97.9803	-0.24947		46.178	98.6138	-0.00756		44.222	98.5767	-0.42656		42.302	99.7571	-0.15812
42.105	99.9088	-0.0668		22.0421	99.8761	-0.0411		44.27	99.7584	-0.0788		45.375	98.7955	-0.30618		47.09	97.9793	-0.25098		46.218	98.6111	-0.00872		44.262	98.5762	-0.42745		42.342	99.7566	-0.15855
42.145	99.9084	-0.067		22.0479	99.8761	-0.0411		44.31	99.7578	-0.0791		45.415	98.7938	-0.30602		47.13	97.9782	-0.25252		46.258	98.6092	-0.0099		44.302	98.5759	-0.42835		42.382	99.756	-0.15898
42.185	99.9079	-0.0672		22.0512	99.8761	-0.0411		44.35	99.7571	-0.0794		45.455	98.7921	-0.30581		47.17	97.9773	-0.25409		46.298	98.608	-0.0111		44.342	98.5751	-0.42924		42.422	99.7553	-0.15942
42.225	99.9073	-0.0673		22.0569	99.8761	-0.0411		44.39	99.7567	-0.0797		45.495	98.7908	-0.30557		47.21	97.9764	-0.25568		46.338	98.6073	-0.0123		44.382	98.5737	-0.43014		42.462	99.7547	-0.15986
42.265	99.9068	-0.0675		22.0671	99.8759	-0.0411		44.43	99.7564	-0.0801		45.535	98.7898	-0.30528		47.25	97.9755	-0.25728		46.378	98.6067	-0.0135		44.422	98.5716	-0.43104		42.502	99.7542	-0.1603
42.305	99.9062	-0.0677		22.0778	99.8757	-0.0411		44.47	99.7561	-0.0804		45.575	98.7885	-0.30495		47.29	97.9746	-0.25889		46.418	98.6059	-0.0148		44.462	98.5691	-0.43193		42.542	99.7536	-0.16074
42.345	99.9056	-0.0679		22.0849	99.8757	-0.0411		44.51	99.7555	-0.0807		45.615	98.7868	-0.30458		47.33	97.9735	-0.26053		46.458	98.605	-0.016		44.502	98.5665	-0.43283		42.582	99.7528	-0.16118
42.385	99.9051	-0.068		22.0888	99.8757	-0.0411		44.55	99.7549	-0.0811		45.655	98.7852	-0.30418		47.37	97.9725	-0.2622		46.498	98.6046	-0.0173		44.542	98.5643	-0.43373		42.622	99.7517	-0.16162
42.425	99.9045	-0.0682		22.0918	99.8757	-0.0411		44.59	99.7545	-0.0814		45.695	98.7841	-0.30375		47.41	97.9719	-0.26391		46.538	98.6051	-0.0185		44.582	98.5627	-0.43465		42.662	99.7506	-0.16207
42.465	99.904	-0.0684		22.0954	99.8756	-0.0411		44.63	99.7542	-0.0818		45.735	98.7831	-0.30329		47.45	97.9719	-0.26564		46.578	98.606	-0.0198		44.622	98.5616	-0.43557		42.702	99.7495	-0.16252
42.505	99.9035	-0.0685		22.0985	99.8754	-0.0411		44.67	99.754	-0.0821		45.775	98.7822	-0.3028		47.49	97.972	-0.26739		46.618	98.6062	-0.021		44.662	98.5604	-0.43649		42.742	99.7485	-0.16297
42.545	99.9031	-0.0687		22.0999	99.8753	-0.0411		44.71	99.7537	-0.0825		45.815	98.781	-0.3023		47.53	97.9716	-0.26917		46.658	98.606	-0.0223		44.702	98.5589	-0.43742		42.782	99.7473	-0.16342
42.585	99.9028	-0.0689		22.101	99.8751	-0.0411		44.75	99.7533	-0.0829		45.855	98.7795	-0.30177		47.57	97.9706	-0.27097		46.698	98.6064	-0.0236		44.742	98.5564	-0.43834		42.822	99.7463	-0.16387
42.625	99.9026	-0.069		22.1041	99.875	-0.041		44.79	99.7531	-0.0833		45.895	98.7778	-0.30121		47.61	97.9691	-0.27279		46.738	98.6076	-0.0249		44.782	98.5533	-0.43927		42.862	99.7455	-0.16432
42.665	99.9025	-0.0692		22.1101	99.8748	-0.041		44.83	99.7528	-0.0836		45.935	98.7766	-0.30064		47.65	97.9674	-0.27464		46.778	98.6092	-0.0262		44.822	98.55	-0.4402		42.902	99.745	-0.16477
42.705	99.9022	-0.0694		22.1173	99.8747	-0.041		44.87	99.7525	-0.084		45.975	98.7756	-0.30005		47.69	97.9653	-0.27651		46.818	98.6106	-0.0275		44.862	98.5472	-0.44113		42.942	99.7445	-0.16522
42.745	99.9019	-0.0695		22.1236	99.8746	-0.041		44.91	99.7522	-0.0844		46.015	98.7743	-0.29946		47.73	97.9631	-0.27839		46.858	98.6119	-0.0288		44.902	98.5452	-0.44207		42.982	99.7441	-0.16567
42.785	99.9016	-0.0697		22.1286	99.8744	-0.041		44.95	99.7518	-0.0848		46.055	98.7727	-0.29885		47.77	97.9613	-0.2803		46.898	98.6128	-0.0301		44.942	98.5443	-0.44301		43.022	99.7436	-0.16612
42.825	99.9013	-0.0698		22.1331	99.8743	-0.041		44.99	99.7515	-0.0852		46.095	98.771	-0.29825		47.81	97.9607	-0.28223		46.938	98.6134	-0.0314		44.982	98.5438	-0.44395		43.062	99.743	-0.16657
42.865	99.9011	-0.07		22.1374	99.8742	-0.041		45.03	99.7515	-0.0856		46.135	98.7695	-0.29763		47.85	97.9609	-0.2842		46.978	98.6136	-0.0328		45.022	98.5432	-0.4449		43.102	99.7424	-0.16702
42.905	99.9009	-0.0702		22.1418	99.874	-0.041		45.07	99.7515	-0.086		46.175	98.7678	-0.29701		47.89	97.9609	-0.28618		47.018	98.6135	-0.0341		45.062	98.5418	-0.44586		43.142	99.7418	-0.16748
42.945	99.9006	-0.0703		22.1468	99.8739	-0.041		45.11	99.7515	-0.0864		46.215	98.7661	-0.29639		47.93	97.9599	-0.2882		47.058	98.6136	-0.0354		45.102	98.5395	-0.44682		43.182	99.7412	-0.16794
42.985	99.9004	-0.0705		22.1523	99.8737	-0.041		45.15	99.7512	-0.0868		46.255	98.7646	-0.29577		47.97	97.9589	-0.29023		47.098	98.6142	-0.0368		45.142	98.5365	-0.44778		43.222	99.7406	-0.16839
43.025	99.9002	-0.0706		22.1586	99.8736	-0.041		45.19	99.7506	-0.0872		46.295	98.7636	-0.29516		48.01	97.9587	-0.29229		47.138	98.615	-0.0381		45.182	98.5337	-0.44875		43.262	99.74	-0.16885
43.065	99.9	-0.0708		22.1647	99.8735	-0.041		45.23	99.75	-0.0876		46.335	98.7625	-0.29456		48.05	97.9588	-0.29438		47.178	98.6154	-0.0395		45.222	98.5316	-0.44972		43.302	99.7394	-0.1693
43.105	99.8997	-0.0709		22.168	99.8733	-0.041		45.27	99.7495	-0.088		46.375	98.7606	-0.29397		48.09	97.9586	-0.29651		47.218	98.6153	-0.0409		45.262	98.5299	-0.45069		43.342	99.7389	-0.16976
43.145	99.8993	-0.0711		22.1662	99.8732	-0.041		45.31	99.7492	-0.0884		46.415	98.7583	-0.2934		48.13	97.9575	-0.29869		47.258	98.6148	-0.0423		45.302	98.5282	-0.45166		43.382	99.7382	-0.17021
43.185	99.8991	-0.0712		22.1631	99.873	-0.041		45.35	99.7489	-0.0888		46.455	98.7566	-0.29284		48.17	97.9566	-0.3009		47.298	98.6141	-0.0437		45.342	98.5265	-0.45263		43.422	99.7374	-0.17066
43.225	99.899	-0.0714		22.1655	99.8729	-0.041		45.39	99.7484	-0.0892		46.495	98.7556	-0.29231		48.21	97.9566	-0.30313		47.338	98.6136	-0.045		45.382	98.5246	-0.45361		43.462	99.7365	-0.17111
43.265	99.8989	-0.0715		22.176	99.8727	-0.041		45.43	99.7477	-0.0896		46.535	98.7548	-0.2918		48.25	97.9569	-0.30538		47.378	98.6135	-0.0464		45.422	98.5225	-0.45459		43.502	99.7357	-0.17156
43.305	99.8987	-0.0716		22.1891	99.8726	-0.041		45.47	99.7473	-0.09		46.575	98.7539	-0.29132		48.29	97.9558	-0.30766		47.418	98.6136	-0.0478		45.462	98.52	-0.45557		43.542	99.7348	-0.17201
43.345	99.8985	-0.0718		22.1989	99.8725	-0.041		45.51	99.7471	-0.0904		46.615	98.7525	-0.29086		48.33	97.9537	-0.30996		47.458	98.6136	-0.0492		45.502	98.5172	-0.45655		43.582	99.7341	-0.17247
43.385	99.8982	-0.0719		22.2049	99.8723	-0.041		45.55	99.7467	-0.0908		46.655	98.7508	-0.29043		48.37	97.9521	-0.31229		47.498	98.6136	-0.0507		45.542	98.5139	-0.45753		43.622	99.7332	-0.17292
43.425	99.8978	-0.072		22.209	99.8722	-0.041		45.59	99.7461	-0.0912		46.695	98.7493	-0.29003		48.41	97.9521	-0.31463		47.538	98.6137	-0.0521		45.582	98.5105	-0.45851		43.662	99.7322	-0.17337
43.465	99.8975	-0.0722		22.2125	99.872	-0.041		45.63	99.7455	-0.0916		46.735	98.7485	-0.28967		48.45	97.9524	-0.317		47.578	98.6138	-0.0535		45.622	98.508	-0.45951		43.702	99.7312	-0.17381
43.505	99.8971	-0.0723		22.2154	99.8719	-0.041		45.67	99.7449	-0.092		46.775	98.7482	-0.28935		48.49	97.9511	-0.3194		47.618	98.6135	-0.0549		45.662	98.5068	-0.46051		43.742	99.7302	-0.17426
43.545	99.8969	-0.0724		22.2177	99.8718	-0.041		45.71	99.7443	-0.0924		46.815	98.7477	-0.28907		48.53	97.9481	-0.32184		47.658	98.6127	-0.0564		45.702	98.5064	-0.46151		43.782	99.7293	-0.1747
43.585	99.8967	-0.0726		22.2208	99.8716	-0.041		45.75	99.7437	-0.0928		46.855	98.7472	-0.28883		48.57	97.9451	-0.32432		47.698	98.6121	-0.0578		45.742	98.5058	-0.4625		43.822	99.7283	-0.17514
43.625	99.8964	-0.0727		22.2269	99.8715	-0.041		45.79	99.7431	-0.0932		46.895	98.7466	-0.28863		48.61	97.9431	-0.32683		47.738	98.6124	-0.0592		45.782	98.5047	-0.46349		43.862	99.7271	-0.17559
43.665	99.896	-0.0728		22.2363	99.8714	-0.041		45.83	99.7427	-0.0936		46.935	98.7461	-0.28847		48.65	97.9415	-0.32937		47.778	98.6133	-0.0607		45.822	98.5026	-0.46448		43.902	99.7259	-0.17603
43.705	99.8955	-0.0729		22.2446	99.8712	-0.041		45.87	99.7424	-0.094		46.975	98.7455	-0.28835		48.69	97.9399	-0.33192		47.818	98.6137	-0.0621		45.862	98.5	-0.46548		43.942	99.725	-0.17647
43.745	99.8952	-0.0731		22.248	99.871	-0.041		45.91	99.7422	-0.0944		47.015	98.745	-0.28828		48.73	97.938	-0.33451		47.858	98.6137	-0.0636		45.902	98.4977	-0.46649		43.982	99.7242	-0.17692
43.785	99.895	-0.0732		22.2475	99.8707	-0.0409		45.95	99.7419	-0.0948		47.055	98.7445	-0.28826		48.77	97.9362	-0.33711		47.898	98.6136	-0.065		45.942	98.4959	-0.4675		44.022	99.7235	-0.17736
43.825	99.8949	-0.0733		22.2471	99.8704	-0.0409		45.99	99.7416	-0.0952		47.095	98.7442	-0.28828		48.81	97.9344	-0.33974		47.938	98.6141	-0.0665		45.982	98.4941	-0.46852		44.062	99.7226	-0.17779
43.865	99.8947	-0.0734		22.2491	99.8701	-0.0409		46.03	99.7412	-0.0956		47.135	98.7435	-0.28835		48.85	97.9326	-0.34241		47.978	98.6149	-0.0679		46.022	98.4921	-0.46953		44.102	99.7218	-0.17822
43.905	99.8944	-0.0735		22.2529	99.8698	-0.0409		46.07	99.741	-0.0959		47.175	98.7419	-0.28847		48.89	97.9306	-0.34511		48.018	98.6157	-0.0694		46.062	98.4904	-0.47054		44.142	99.721	-0.17865
43.945	99.8938	-0.0737		22.2576	99.8696	-0.0409		46.11	99.741	-0.0963		47.215	98.7403	-0.28863		48.93	97.9288	-0.34783		48.058	98.6163	-0.0709		46.102	98.4893	-0.47153		44.182	99.7202	-0.17908
43.985	99.8932	-0.0738		22.2644	99.8695	-0.0409		46.15	99.741	-0.0967		47.255	98.7392	-0.28885		48.97	97.9273	-0.35056		48.098	98.6167	-0.0723		46.142	98.488	-0.47252		44.222	99.7193	-0.17951
44.025	99.8929	-0.0739		22.2752	99.8693	-0.0409		46.19	99.7408	-0.0971		47.295	98.7389	-0.28911		49.01	97.9264	-0.3533		48.138	98.6167	-0.0738		46.182	98.4854	-0.47353		44.262	99.7183	-0.17995
44.065	99.8926	-0.074		22.2897	99.8691	-0.0409		46.23	99.7405	-0.0975		47.335	98.7386	-0.28942		49.05	97.9257	-0.35606		48.178	98.6166	-0.0753		46.222	98.4818	-0.47454		44.302	99.7174	-0.18037
44.105	99.8923	-0.0741		22.3034	99.8688	-0.0409		46.27	99.7402	-0.0978		47.375	98.7381	-0.28978		49.09	97.925	-0.35888		48.218	98.6166	-0.0767		46.262	98.4784	-0.47556		44.342	99.7165	-0.1808
44.145	99.892	-0.0742		22.3113	99.8686	-0.0409		46.31	99.7399	-0.0982		47.415	98.7373	-0.29018		49.13	97.9241	-0.36173		48.258	98.6166	-0.0782		46.302	98.4757	-0.47657		44.382	99.7156	-0.18123
44.185	99.8916	-0.0743		22.3129	99.8685	-0.0409		46.35	99.7396	-0.0986		47.455	98.7363	-0.29062		49.17	97.9227	-0.36458		48.298	98.6167	-0.0796		46.342	98.4742	-0.47758		44.422	99.7147	-0.18166
44.225	99.8912	-0.0744		22.3099	99.8683	-0.0409		46.39	99.7389	-0.099		47.495	98.7352	-0.29111		49.21	97.9208	-0.36744		48.338	98.6167	-0.0811		46.382	98.4738	-0.4786		44.462	99.714	-0.18208
44.265	99.8907	-0.0745		22.3048	99.868	-0.0408		46.43	99.7383	-0.0993		47.535	98.734	-0.29165		49.25	97.919	-0.37033		48.378	98.6165	-0.0825		46.422	98.4736	-0.47962		44.502	99.7134	-0.18251
44.305	99.8901	-0.0746		22.3026	99.8677	-0.0408		46.47	99.738	-0.0997		47.575	98.733	-0.29224		49.29	97.9177	-0.37327		48.418	98.6161	-0.0839		46.462	98.4728	-0.48063		44.542	99.7126	-0.18293
44.345	99.8894	-0.0747		22.3073	99.8675	-0.0408		46.51	99.7378	-0.10005		47.615	98.7326	-0.29287		49.33	97.917	-0.37624		48.458	98.6153	-0.0854		46.502	98.4713	-0.48163		44.582	99.7114	-0.18334
44.385	99.8888	-0.0748		22.3173	99.8674	-0.0408		46.55	99.7373	-0.10041		47.655	98.7321	-0.29355		49.37	97.9168	-0.37921		48.498	98.6142	-0.0868		46.542	98.4689	-0.48263		44.622	99.71	-0.18375
44.425	99.8883	-0.0749		22.3272	99.8673	-0.0408		46.59	99.7367	-0.10077		47.695	98.7309	-0.29427		49.41	97.9168	-0.38217		48.538	98.613	-0.0883		46.582	98.466	-0.48363		44.662	99.7089	-0.18416
44.465	99.8878	-0.075		22.3339	99.8672	-0.0408		46.63	99.7361	-0.10113		47.735	98.7292	-0.29503		49.45	97.9168	-0.38514		48.578	98.6115	-0.0897		46.622	98.4633	-0.48463		44.702	99.7079	-0.18457
44.505	99.8872	-0.0751		22.3382	99.867	-0.0407		46.67	99.7355	-0.10148		47.775	98.7279	-0.29583		49.49	97.9162	-0.38816		48.618	98.61	-0.0912		46.662	98.4609	-0.48563		44.742	99.7069	-0.18498
44.545	99.8867	-0.0752		22.3413	99.8667	-0.0407		46.71	99.7349	-0.10183		47.815	98.7274	-0.29668		49.53	97.9152	-0.3912		48.658	98.6091	-0.0926		46.702	98.458	-0.48663		44.782	99.7059	-0.18539
44.585	99.8863	-0.0753		22.3462	99.8665	-0.0407		46.75	99.7343	-0.10217		47.855	98.727	-0.29757		49.57	97.9137	-0.39426		48.698	98.6091	-0.094		46.742	98.4545	-0.48763		44.822	99.7052	-0.18579
44.625	99.8859	-0.0754		22.3562	99.8662	-0.0407		46.79	99.7338	-0.10252		47.895	98.7261	-0.2985		49.61	97.9119	-0.39735		48.738	98.6092	-0.0955		46.782	98.4516	-0.48863		44.862	99.7047	-0.18619
44.665	99.8855	-0.0755		22.3707	99.866	-0.0407		46.83	99.7332	-0.10286		47.935	98.7249	-0.29947		49.65	97.91	-0.40044		48.778	98.6086	-0.0969		46.822	98.4503	-0.48963		44.902	99.7043	-0.18659
44.705	99.885	-0.0756		22.3812	99.8659	-0.0406		46.87	99.7326	-0.1032		47.975	98.7239	-0.30048		49.69	97.908	-0.40357		48.818	98.6073	-0.0983		46.862	98.4499	-0.49062		44.942	99.7038	-0.18699
44.745	99.8847	-0.0757		22.3794	99.8658	-0.0406		46.91	99.732	-0.10354		48.015	98.7229	-0.30152		49.73	97.9063	-0.40671		48.858	98.6059	-0.0997		46.902	98.449	-0.4916		44.982	99.7031	-0.18739
44.785	99.8844	-0.0758		22.3708	99.8657	-0.0406		46.95	99.7314	-0.10387		48.055	98.7216	-0.30259		49.77	97.905	-0.4099		48.898	98.605	-0.10117		46.942	98.4471	-0.49259		45.022	99.7026	-0.18779
44.825	99.8841	-0.0759		22.3672	99.8655	-0.0406		46.99	99.7309	-0.10421		48.095	98.72	-0.30368		49.81	97.9041	-0.41311		48.938	98.6047	-0.10258		46.982	98.4447	-0.49358		45.062	99.702	-0.18818
44.865	99.8837	-0.076		22.3744	99.8654	-0.0405		47.03	99.7307	-0.10454		48.135	98.7185	-0.30481		49.85	97.9035	-0.41632		48.978	98.6046	-0.10399		47.022	98.442	-0.49457		45.102	99.7014	-0.18858
44.905	99.8834	-0.0761		22.3849	99.8653	-0.0405		47.07	99.7304	-0.10487		48.175	98.717	-0.30598		49.89	97.9028	-0.41953		49.018	98.6047	-0.10538		47.062	98.4395	-0.49556		45.142	99.7007	-0.18897
44.945	99.8831	-0.0762		22.391	99.865	-0.0405		47.11	99.7298	-0.10521		48.215	98.7154	-0.30717		49.93	97.9018	-0.42275		49.058	98.6045	-0.10677		47.102	98.4371	-0.49653		45.182	99.7	-0.18937
44.985	99.8828	-0.0763		22.3941	99.8647	-0.0404		47.15	99.7292	-0.10554		48.255	98.7134	-0.30839		49.97	97.9	-0.426		49.098	98.604	-0.10814		47.142	98.4344	-0.4975		45.222	99.6994	-0.18976
45.025	99.8824	-0.0763		22.4001	99.8644	-0.0404		47.19	99.7288	-0.10586		48.295	98.7113	-0.30962		50.01	97.898	-0.42927		49.138	98.6031	-0.10951		47.182	98.4312	-0.49848		45.262	99.6987	-0.19015
45.065	99.882	-0.0764		22.4107	99.8643	-0.0404		47.23	99.7286	-0.10619		48.335	98.7095	-0.31088		50.05	97.8968	-0.43256		49.178	98.6022	-0.11085		47.222	98.4279	-0.49946		45.302	99.6976	-0.19054
45.105	99.8816	-0.0765		22.4191	99.8642	-0.0403		47.27	99.7281	-0.10652		48.375	98.708	-0.31216		50.09	97.8967	-0.43586		49.218	98.6017	-0.11219		47.262	98.4256	-0.50043		45.342	99.6964	-0.19093
45.145	99.8813	-0.0766		22.4189	99.864	-0.0403		47.31	99.7272	-0.10685		48.415	98.7067	-0.31347		50.13	97.897	-0.43917		49.258	98.6018	-0.11351		47.302	98.4243	-0.5014		45.382	99.6953	-0.19132
45.185	99.881	-0.0767		22.4153	99.8639	-0.0403		47.35	99.7262	-0.10718		48.455	98.7053	-0.31482		50.17	97.8966	-0.44248		49.298	98.6026	-0.11483		47.342	98.4228	-0.50236		45.422	99.6942	-0.1917
45.225	99.8805	-0.0768		22.4193	99.8638	-0.0402		47.39	99.7254	-0.10751		48.495	98.7034	-0.31617		50.21	97.8956	-0.44579		49.338	98.6031	-0.11614		47.382	98.4202	-0.50331		45.462	99.6933	-0.19209
45.265	99.8801	-0.0769		22.4352	99.8637	-0.0402		47.43	99.7245	-0.10783		48.535	98.701	-0.31752		50.25	97.8944	-0.44909		49.378	98.6029	-0.11743		47.422	98.4171	-0.50427		45.502	99.6924	-0.19246
45.305	99.8798	-0.077		22.4534	99.8635	-0.0401		47.47	99.7236	-0.10816		48.575	98.6983	-0.31889		50.29	97.8934	-0.45239		49.418	98.602	-0.11871		47.462	98.4142	-0.50522		45.542	99.6915	-0.19284
45.345	99.8795	-0.0771		22.4639	99.8632	-0.0401		47.51	99.7227	-0.10849		48.615	98.696	-0.32027		50.33	97.8926	-0.45569		49.458	98.6008	-0.11999		47.502	98.4117	-0.50617		45.582	99.6905	-0.19322
45.385	99.8791	-0.0772		22.4664	99.8629	-0.0401		47.55	99.7221	-0.10882		48.655	98.694	-0.32168		50.37	97.8923	-0.459		49.498	98.5995	-0.12126		47.542	98.4099	-0.5071		45.622	99.6896	-0.1936
45.425	99.8787	-0.0773		22.4658	99.8627	-0.04		47.59	99.7215	-0.10915		48.695	98.6923	-0.32311		50.41	97.8923	-0.46233		49.538	98.5984	-0.12251		47.582	98.4082	-0.50803		45.662	99.6888	-0.19398
45.465	99.8783	-0.0774		22.4664	99.8627	-0.04		47.63	99.7209	-0.10948		48.735	98.6908	-0.32454		50.45	97.8926	-0.46566		49.578	98.5978	-0.12373		47.622	98.406	-0.50895		45.702	99.6881	-0.19435
45.505	99.8779	-0.0775		22.4709	99.8627	-0.0399		47.67	99.7202	-0.10981		48.775	98.6893	-0.32598		50.49	97.8929	-0.46901		49.618	98.5973	-0.12493		47.662	98.4028	-0.50987		45.742	99.6874	-0.19473
45.545	99.8776	-0.0776		22.4813	99.8627	-0.0399		47.71	99.7192	-0.11014		48.815	98.6878	-0.32742		50.53	97.8927	-0.47236		49.658	98.5966	-0.12613		47.702	98.3992	-0.51079		45.782	99.6867	-0.19511
45.585	99.8773	-0.0777		22.4931	99.8625	-0.0398		47.75	99.718	-0.11047		48.855	98.6862	-0.32886		50.57	97.8915	-0.4757		49.698	98.596	-0.12732		47.742	98.3958	-0.51171		45.822	99.6861	-0.19548
45.625	99.877	-0.0778		22.4983	99.8624	-0.0398		47.79	99.7169	-0.11081		48.895	98.6846	-0.33031		50.61	97.8897	-0.47904		49.738	98.5955	-0.12849		47.782	98.3931	-0.51263		45.862	99.6856	-0.19585
45.665	99.8767	-0.0779		22.4948	99.8622	-0.0397		47.83	99.716	-0.11115		48.935	98.6831	-0.33176		50.65	97.8877	-0.48237		49.778	98.595	-0.12963		47.822	98.3914	-0.51353		45.902	99.6852	-0.19622
45.705	99.8764	-0.078		22.4916	99.8621	-0.0397		47.87	99.7155	-0.11149		48.975	98.6819	-0.33321		50.69	97.886	-0.4857		49.818	98.5942	-0.13076		47.862	98.3903	-0.51443		45.942	99.6845	-0.19659
45.745	99.8761	-0.0781		22.4974	99.8619	-0.0396		47.91	99.7151	-0.11183		49.015	98.6809	-0.33466		50.73	97.8843	-0.48903		49.858	98.5928	-0.13188		47.902	98.3889	-0.51533		45.982	99.6837	-0.19696
45.785	99.8758	-0.0782		22.5099	99.8618	-0.0395		47.95	99.7145	-0.11218		49.055	98.68	-0.3361		50.77	97.8823	-0.49238		49.898	98.5915	-0.13299		47.942	98.3868	-0.51622		46.022	99.6829	-0.19733
45.825	99.8756	-0.0783		22.5213	99.8616	-0.0395		47.99	99.7139	-0.11253		49.095	98.679	-0.33754		50.81	97.8798	-0.49574		49.938	98.5911	-0.13407		47.982	98.3848	-0.51711		46.062	99.6823	-0.1977
45.865	99.8755	-0.0784		22.5281	99.8615	-0.0394		48.03	99.7132	-0.11288		49.135	98.6779	-0.33898		50.85	97.8765	-0.49911		49.978	98.5918	-0.13512		48.022	98.3832	-0.518		46.102	99.6815	-0.19807
45.905	99.8754	-0.0786		22.5354	99.8614	-0.0394		48.07	99.7127	-0.11323		49.175	98.6769	-0.34039		50.89	97.8724	-0.50247		50.018	98.5927	-0.13615		48.062	98.3813	-0.51888		46.142	99.6801	-0.19844
45.945	99.8753	-0.0787		22.5484	99.8612	-0.0393		48.11	99.7125	-0.11359		49.215	98.6759	-0.3418		50.93	97.8678	-0.50583		50.058	98.593	-0.13716		48.102	98.3783	-0.51975		46.182	99.6785	-0.1988
45.985	99.8752	-0.0788		22.5635	99.8611	-0.0392		48.15	99.7125	-0.11396		49.255	98.6749	-0.34322		50.97	97.8631	-0.50918		50.098	98.5928	-0.13815		48.142	98.3746	-0.52062		46.222	99.6771	-0.19917
46.025	99.8751	-0.0789		22.5721	99.8609	-0.0392		48.19	99.7125	-0.11433		49.295	98.6739	-0.34464		51.01	97.8587	-0.51253		50.138	98.5923	-0.13913		48.182	98.3715	-0.52147		46.262	99.6759	-0.19953
46.065	99.8749	-0.079		22.5713	99.8607	-0.0391		48.23	99.7124	-0.1147		49.335	98.673	-0.34607		51.05	97.8546	-0.51587		50.178	98.5916	-0.14009		48.222	98.3694	-0.52233		46.302	99.6748	-0.19989
46.105	99.8747	-0.0792		22.5681	99.8604	-0.039		48.27	99.712	-0.11508		49.375	98.672	-0.34749		51.09	97.8511	-0.51922		50.218	98.5911	-0.14103		48.262	98.368	-0.52318		46.342	99.674	-0.20025
46.145	99.8744	-0.0793		22.5701	99.86	-0.039		48.31	99.7113	-0.11546		49.415	98.6708	-0.34892		51.13	97.8477	-0.52257		50.258	98.591	-0.14194		48.302	98.3669	-0.52403		46.382	99.6734	-0.20061
46.185	99.8743	-0.0794		22.5749	99.8595	-0.0389		48.35	99.7108	-0.11585		49.455	98.6692	-0.35034		51.17	97.8442	-0.52592		50.298	98.5911	-0.14283		48.342	98.3653	-0.52487		46.422	99.6731	-0.20097
46.225	99.874	-0.0795		22.5754	99.8591	-0.0388		48.39	99.7105	-0.11624		49.495	98.6677	-0.35175		51.21	97.8406	-0.52927		50.338	98.5913	-0.1437		48.382	98.3624	-0.52571		46.462	99.673	-0.20133
46.265	99.8737	-0.0797		22.5702	99.8589	-0.0388		48.43	99.7105	-0.11664		49.535	98.6668	-0.35317		51.25	97.8372	-0.53259		50.378	98.5914	-0.14454		48.422	98.3591	-0.52655		46.502	99.6727	-0.20169
46.305	99.8734	-0.0798		22.5693	99.8586	-0.0387		48.47	99.7106	-0.11705		49.575	98.6659	-0.35458		51.29	97.8344	-0.5359		50.418	98.591	-0.14537		48.462	98.3568	-0.52739		46.542	99.6723	-0.20206
46.345	99.8731	-0.08		22.5821	99.8582	-0.0386		48.51	99.7104	-0.11745		49.615	98.6641	-0.35599		51.33	97.832	-0.5392		50.458	98.59	-0.14617		48.502	98.3557	-0.52822		46.582	99.672	-0.20242
46.385	99.8729	-0.0801		22.6039	99.8578	-0.0385		48.55	99.71	-0.11787		49.655	98.6613	-0.35739		51.37	97.8296	-0.54251		50.498	98.5885	-0.14695		48.542	98.3539	-0.52906		46.622	99.6717	-0.20278
46.425	99.8727	-0.0803		22.6228	99.8574	-0.0385		48.59	99.7095	-0.11829		49.695	98.6589	-0.35877		51.41	97.827	-0.54582		50.538	98.5866	-0.1477		48.582	98.3504	-0.52988		46.662	99.671	-0.20314
46.465	99.8725	-0.0804		22.6325	99.8571	-0.0384		48.63	99.7089	-0.11873		49.735	98.6574	-0.36015		51.45	97.8243	-0.54914		50.578	98.5846	-0.14842		48.622	98.3462	-0.53069		46.702	99.6697	-0.2035
46.505	99.8723	-0.0806		22.6377	99.8568	-0.0383		48.67	99.7084	-0.11916		49.775	98.656	-0.36153		51.49	97.8212	-0.55246		50.618	98.5833	-0.14911		48.662	98.3426	-0.5315		46.742	99.6682	-0.20386
46.545	99.8721	-0.0807		22.6439	99.8566	-0.0382		48.71	99.7082	-0.11961		49.815	98.6538	-0.36291		51.53	97.8186	-0.55577		50.658	98.5827	-0.14979		48.702	98.34	-0.53231		46.782	99.6671	-0.20422
46.585	99.8719	-0.0809		22.6516	99.8563	-0.0381		48.75	99.7079	-0.12006		49.855	98.6511	-0.36427		51.57	97.817	-0.55906		50.698	98.5823	-0.15044		48.742	98.3386	-0.53312		46.822	99.6663	-0.20458
46.625	99.8716	-0.081		22.6585	99.856	-0.0381		48.79	99.7075	-0.12052		49.895	98.6487	-0.36562		51.61	97.8164	-0.56232		50.738	98.5813	-0.15107		48.782	98.3378	-0.53392		46.862	99.6654	-0.20494
46.665	99.8713	-0.0812		22.6633	99.8557	-0.038		48.83	99.7069	-0.121		49.935	98.6467	-0.36696		51.65	97.8155	-0.56557		50.778	98.58	-0.15168		48.822	98.3368	-0.53471		46.902	99.6644	-0.20531
46.705	99.871	-0.0814		22.6664	99.8554	-0.0379		48.87	99.7061	-0.12148		49.975	98.6448	-0.36828		51.69	97.8133	-0.56881		50.818	98.5786	-0.15225		48.862	98.335	-0.5355		46.942	99.6633	-0.20567
46.745	99.8709	-0.0815		22.6685	99.8552	-0.0378		48.91	99.7055	-0.12196		50.015	98.6428	-0.3696		51.73	97.8104	-0.57204		50.858	98.5774	-0.15281		48.902	98.3325	-0.53629		46.982	99.6625	-0.20604
46.785	99.8706	-0.0817		22.6709	99.8549	-0.0377		48.95	99.7052	-0.12245		50.055	98.6408	-0.37092		51.77	97.8079	-0.57525		50.898	98.5763	-0.15333		48.942	98.3299	-0.53706		47.022	99.6618	-0.2064
46.825	99.8703	-0.0819		22.6754	99.8546	-0.0377		48.99	99.7053	-0.12295		50.095	98.639	-0.37222		51.81	97.8063	-0.57843		50.938	98.5751	-0.15383		48.982	98.3269	-0.53784		47.062	99.661	-0.20676
46.865	99.87	-0.0821		22.6829	99.8543	-0.0376		49.03	99.7053	-0.12346		50.135	98.6376	-0.3735		51.85	97.8047	-0.58161		50.978	98.5739	-0.1543		49.022	98.3231	-0.53861		47.102	99.6601	-0.20712
46.905	99.8698	-0.0823		22.6924	99.854	-0.0375		49.07	99.7049	-0.12397		50.175	98.6364	-0.37477		51.89	97.8024	-0.58477		51.018	98.5726	-0.15475		49.062	98.319	-0.53939		47.142	99.6591	-0.20748
46.945	99.8698	-0.0825		22.7027	99.8538	-0.0374		49.11	99.7043	-0.1245		50.215	98.6354	-0.37602		51.93	97.7996	-0.58793		51.058	98.5713	-0.15517		49.102	98.3159	-0.54016		47.182	99.658	-0.20784
46.985	99.8696	-0.0827		22.7113	99.8537	-0.0373		49.15	99.7036	-0.12503		50.255	98.6345	-0.37727		51.97	97.7972	-0.59108		51.098	98.5702	-0.15557		49.142	98.3148	-0.54092		47.222	99.6571	-0.20821
47.025	99.8692	-0.0829		22.7155	99.8536	-0.0372		49.19	99.7031	-0.12558		50.295	98.6337	-0.37851		52.01	97.7954	-0.59422		51.138	98.5696	-0.15595		49.182	98.3145	-0.54168		47.262	99.6563	-0.20857
47.065	99.8687	-0.0831		22.7156	99.8537	-0.0371		49.23	99.7026	-0.12614		50.335	98.6325	-0.37973		52.05	97.7938	-0.59734		51.178	98.569	-0.1563		49.222	98.3135	-0.54243		47.302	99.6556	-0.20894
47.105	99.8683	-0.0833		22.7181	99.8539	-0.0371		49.27	99.7023	-0.12669		50.375	98.6306	-0.38093		52.09	97.7918	-0.60043		51.218	98.5683	-0.15663		49.262	98.3116	-0.54319		47.342	99.6546	-0.2093
47.145	99.8679	-0.0835		22.7292	99.8542	-0.037		49.31	99.702	-0.12726		50.415	98.6284	-0.38212		52.13	97.7893	-0.60349		51.258	98.5671	-0.15693		49.302	98.3095	-0.54394		47.382	99.6532	-0.20967
47.185	99.8675	-0.0837		22.7445	99.8545	-0.0369		49.35	99.7018	-0.12784		50.455	98.6267	-0.38329		52.17	97.7864	-0.60654		51.298	98.5657	-0.15721		49.342	98.3077	-0.5447		47.422	99.6516	-0.21003
47.225	99.867	-0.0839		22.7545	99.8547	-0.0368		49.39	99.7015	-0.12843		50.495	98.6253	-0.38446		52.21	97.7832	-0.60959		51.338	98.5642	-0.15746		49.382	98.306	-0.54545		47.462	99.6497	-0.2104
47.265	99.8664	-0.0841		22.7556	99.8547	-0.0367		49.43	99.7012	-0.12903		50.535	98.6236	-0.3856		52.25	97.7797	-0.61262		51.378	98.563	-0.15769		49.422	98.3042	-0.5462		47.502	99.6477	-0.21077
47.305	99.8658	-0.0844		22.756	99.8547	-0.0366		49.47	99.7009	-0.12963		50.575	98.6215	-0.38673		52.29	97.7757	-0.61564		51.418	98.5626	-0.1579		49.462	98.3018	-0.54694		47.542	99.6459	-0.21115
47.345	99.8651	-0.0846		22.7636	99.8546	-0.0365		49.51	99.7007	-0.13024		50.615	98.6196	-0.38784		52.33	97.7715	-0.61863		51.458	98.5627	-0.15809		49.502	98.2983	-0.54768		47.582	99.6444	-0.21152
47.385	99.8646	-0.0848		22.7765	99.8546	-0.0364		49.55	99.7006	-0.13087		50.655	98.6186	-0.38893		52.37	97.7671	-0.62162		51.498	98.5627	-0.15825		49.542	98.2942	-0.54842		47.622	99.6436	-0.21189
47.425	99.8641	-0.0851		22.787	99.8547	-0.0364		49.59	99.7006	-0.13151		50.695	98.6178	-0.39001		52.41	97.7628	-0.6246		51.538	98.5618	-0.15839		49.582	98.2907	-0.54916		47.662	99.6433	-0.21225
47.465	99.8636	-0.0853		22.7918	99.8549	-0.0363		49.63	99.7007	-0.13216		50.735	98.6161	-0.39109		52.45	97.7585	-0.62757		51.578	98.5604	-0.1585		49.622	98.2885	-0.54991		47.702	99.6431	-0.21262
47.505	99.8631	-0.0856		22.7949	99.855	-0.0362		49.67	99.7007	-0.13282		50.775	98.6135	-0.39216		52.49	97.7541	-0.63054		51.618	98.5589	-0.1586		49.662	98.2875	-0.55066		47.742	99.6428	-0.21299
47.545	99.8626	-0.0858		22.8009	99.855	-0.0361		49.71	99.7006	-0.13348		50.815	98.6108	-0.39322		52.53	97.7496	-0.63348		51.658	98.5576	-0.15867		49.702	98.2871	-0.5514		47.782	99.6423	-0.21336
47.585	99.8621	-0.0861		22.8107	99.8548	-0.036		49.75	99.7005	-0.13416		50.855	98.6082	-0.39426		52.57	97.7455	-0.6364		51.698	98.5567	-0.15873		49.742	98.2865	-0.55213		47.822	99.6416	-0.21373
47.625	99.8615	-0.0863		22.8234	99.8546	-0.0359		49.79	99.7001	-0.13485		50.895	98.6059	-0.39529		52.61	97.7418	-0.6393		51.738	98.5562	-0.15876		49.782	98.2848	-0.55287		47.862	99.6408	-0.21411
47.665	99.8611	-0.0866		22.8367	99.8544	-0.0358		49.83	99.6996	-0.13554		50.935	98.6037	-0.39632		52.65	97.7385	-0.64217		51.778	98.5556	-0.15877		49.822	98.2817	-0.55361		47.902	99.6399	-0.21448
47.705	99.8606	-0.0869		22.8459	99.8543	-0.0357		49.87	99.699	-0.13623		50.975	98.6017	-0.39735		52.69	97.735	-0.64503		51.818	98.5546	-0.15876		49.862	98.278	-0.55435		47.942	99.6392	-0.21486
47.745	99.86	-0.0871		22.847	99.8543	-0.0357		49.91	99.6986	-0.13693		51.015	98.6001	-0.39836		52.73	97.7313	-0.64787		51.858	98.5533	-0.15873		49.902	98.2741	-0.55508		47.982	99.6384	-0.21524
47.785	99.8595	-0.0874		22.8446	99.8544	-0.0356		49.95	99.6984	-0.13764		51.055	98.5988	-0.39936		52.77	97.728	-0.6507		51.898	98.5522	-0.15868		49.942	98.2702	-0.55582		48.022	99.6378	-0.21562
47.825	99.859	-0.0877		22.8478	99.8543	-0.0355		49.99	99.6981	-0.13836		51.095	98.5972	-0.40036		52.81	97.7255	-0.65351		51.938	98.5517	-0.15862		49.982	98.2666	-0.55655		48.062	99.6372	-0.216
47.865	99.8586	-0.088		22.8597	99.854	-0.0354		50.03	99.6974	-0.13909		51.135	98.5951	-0.40137		52.85	97.7239	-0.65629		51.978	98.5513	-0.15854		50.022	98.2636	-0.55728		48.102	99.6363	-0.21638
47.905	99.8583	-0.0883		22.8727	99.8537	-0.0353		50.07	99.6965	-0.13983		51.175	98.5931	-0.40237		52.89	97.7225	-0.65907		52.018	98.5499	-0.15844		50.062	98.2619	-0.55802		48.142	99.6354	-0.21677
47.945	99.858	-0.0886		22.8788	99.8535	-0.0352		50.11	99.6956	-0.14058		51.215	98.5918	-0.40337		52.93	97.7208	-0.66185		52.058	98.5475	-0.15832		50.102	98.2616	-0.55876		48.182	99.6346	-0.21715
47.985	99.8577	-0.0889		22.8813	99.8534	-0.0351		50.15	99.6948	-0.14133		51.255	98.5909	-0.40436		52.97	97.719	-0.6646		52.098	98.5448	-0.15819		50.142	98.2611	-0.5595		48.222	99.634	-0.21753
48.025	99.8574	-0.0892		22.8888	99.8532	-0.035		50.19	99.694	-0.14209		51.295	98.5899	-0.40534		53.01	97.7173	-0.6673		52.138	98.5423	-0.15804		50.182	98.2592	-0.56023		48.262	99.6334	-0.21792
48.065	99.8572	-0.0895		22.9049	99.8529	-0.035		50.23	99.6931	-0.14286		51.335	98.5884	-0.40632		53.05	97.7156	-0.66997		52.178	98.54	-0.15787		50.222	98.2562	-0.56096		48.302	99.6324	-0.2183
48.105	99.8572	-0.0898		22.9224	99.8526	-0.0349		50.27	99.6923	-0.14364		51.375	98.5868	-0.4073		53.09	97.7139	-0.67261		52.218	98.5377	-0.15769		50.262	98.2535	-0.56169		48.342	99.6312	-0.21869
48.145	99.8571	-0.0901		22.934	99.8525	-0.0348		50.31	99.6917	-0.14442		51.415	98.5853	-0.40826		53.13	97.7121	-0.67524		52.258	98.5354	-0.1575		50.302	98.2512	-0.56242		48.382	99.6302	-0.21908
48.185	99.8569	-0.0905		22.9411	99.8525	-0.0347		50.35	99.6912	-0.14521		51.455	98.5839	-0.40922		53.17	97.7103	-0.67785		52.298	98.533	-0.15729		50.342	98.2488	-0.56316		48.422	99.6295	-0.21947
48.225	99.8566	-0.0908		22.9496	99.8525	-0.0346		50.39	99.6906	-0.14601		51.495	98.5825	-0.41018		53.21	97.709	-0.68046		52.338	98.5305	-0.15707		50.382	98.2455	-0.56389		48.462	99.6288	-0.21987
48.265	99.8563	-0.0911		22.9618	99.8524	-0.0345		50.43	99.6898	-0.14682		51.535	98.581	-0.41114		53.25	97.7082	-0.68304		52.378	98.5281	-0.15684		50.422	98.2417	-0.56463		48.502	99.6279	-0.22026
48.305	99.856	-0.0914		22.973	99.8522	-0.0344		50.47	99.6889	-0.14762		51.575	98.5795	-0.41209		53.29	97.7074	-0.68562		52.418	98.526	-0.1566		50.462	98.2377	-0.56536		48.542	99.627	-0.22066
48.345	99.8558	-0.0918		22.9784	99.8521	-0.0343		50.51	99.6883	-0.14844		51.615	98.5781	-0.41304		53.33	97.7061	-0.68818		52.458	98.5243	-0.15634		50.502	98.2343	-0.5661		48.582	99.6263	-0.22105
48.385	99.8556	-0.0921		22.9791	99.852	-0.0343		50.55	99.6878	-0.14926		51.655	98.5766	-0.41398		53.37	97.7044	-0.69073		52.498	98.5226	-0.15608		50.542	98.2322	-0.56684		48.622	99.6256	-0.22145
48.425	99.8554	-0.0925		22.9792	99.8518	-0.0342		50.59	99.6873	-0.15008		51.695	98.575	-0.41493		53.41	97.7024	-0.69325		52.538	98.5206	-0.1558		50.582	98.2317	-0.56759		48.662	99.6247	-0.22185
48.465	99.8552	-0.0928		22.9815	99.8517	-0.0341		50.63	99.6867	-0.15091		51.735	98.573	-0.41587		53.45	97.7004	-0.69575		52.578	98.5188	-0.15552		50.622	98.2317	-0.56835		48.702	99.6234	-0.22226
48.505	99.855	-0.0932		22.987	99.8515	-0.034		50.67	99.6862	-0.15174		51.775	98.5707	-0.41681		53.49	97.6988	-0.69822		52.618	98.5175	-0.15522		50.662	98.2307	-0.5691		48.742	99.6217	-0.22266
48.545	99.8548	-0.0935		22.9962	99.8514	-0.0339		50.71	99.6856	-0.15258		51.815	98.5682	-0.41775		53.53	97.6979	-0.70065		52.658	98.5168	-0.15492		50.702	98.2287	-0.56986		48.782	99.6203	-0.22308
48.585	99.8546	-0.0939		23.0078	99.8513	-0.0338		50.75	99.6851	-0.15342		51.855	98.5659	-0.41869		53.57	97.6974	-0.70305		52.698	98.5164	-0.15461		50.742	98.2263	-0.57061		48.822	99.6191	-0.22349
48.625	99.8544	-0.0942		23.02	99.8511	-0.0338		50.79	99.6845	-0.15426		51.895	98.5642	-0.41964		53.61	97.6962	-0.70542		52.738	98.5158	-0.15429		50.782	98.2239	-0.57136		48.862	99.618	-0.2239
48.665	99.854	-0.0946		23.0308	99.851	-0.0337		50.83	99.684	-0.15511		51.935	98.5629	-0.42059		53.65	97.6937	-0.70776		52.778	98.5151	-0.15397		50.822	98.2212	-0.57212		48.902	99.6171	-0.22432
48.705	99.8535	-0.095		23.0387	99.8508	-0.0336		50.87	99.6835	-0.15596		51.975	98.5613	-0.42154		53.69	97.6908	-0.71009		52.818	98.5147	-0.15364		50.862	98.2181	-0.57288		48.942	99.6165	-0.22473
48.745	99.8532	-0.0953		23.0423	99.8507	-0.0335		50.91	99.6832	-0.15681		52.015	98.5593	-0.42248		53.73	97.689	-0.7124		52.858	98.5147	-0.1533		50.902	98.2149	-0.57365		48.982	99.6161	-0.22515
48.785	99.8529	-0.0957		23.0435	99.8505	-0.0334		50.95	99.683	-0.15767		52.055	98.5573	-0.42342		53.77	97.6885	-0.71469		52.898	98.5148	-0.15296		50.942	98.2121	-0.57442		49.022	99.6158	-0.22557
48.825	99.8526	-0.0961		23.0459	99.8504	-0.0333		50.99	99.6826	-0.15854		52.095	98.5555	-0.42436		53.81	97.6877	-0.71697		52.938	98.5147	-0.15262		50.982	98.2102	-0.57519		49.062	99.6154	-0.22599
48.865	99.8522	-0.0965		23.0512	99.8503	-0.0333		51.03	99.6821	-0.1594		52.135	98.5535	-0.4253		53.85	97.6855	-0.71922		52.978	98.5147	-0.15228		51.022	98.2085	-0.57597		49.102	99.6146	-0.22641
48.905	99.8518	-0.0969		23.0582	99.8501	-0.0332		51.07	99.6814	-0.16027		52.175	98.5512	-0.42625		53.89	97.6819	-0.72146		53.018	98.5149	-0.15193		51.062	98.2069	-0.57675		49.142	99.6137	-0.22684
48.945	99.8515	-0.0973		23.0655	99.8499	-0.0331		51.11	99.6806	-0.16114		52.215	98.5486	-0.4272		53.93	97.678	-0.72368		53.058	98.5155	-0.15158		51.102	98.2052	-0.57754		49.182	99.6127	-0.22728
48.985	99.8514	-0.0977		23.0748	99.8496	-0.033		51.15	99.6798	-0.162		52.255	98.5464	-0.42814		53.97	97.6744	-0.72589		53.098	98.5161	-0.15123		51.142	98.2032	-0.57832		49.222	99.6117	-0.22771
49.025	99.8511	-0.0981		23.0892	99.8493	-0.0329		51.19	99.6791	-0.16287		52.295	98.5448	-0.42908		54.01	97.6712	-0.72807		53.138	98.5164	-0.15088		51.182	98.201	-0.5791		49.262	99.6108	-0.22815
49.065	99.8508	-0.0985		23.1073	99.8492	-0.0328		51.23	99.6786	-0.16374		52.335	98.5436	-0.43002		54.05	97.668	-0.73023		53.178	98.5164	-0.15052		51.222	98.1983	-0.57989		49.302	99.61	-0.22858
49.105	99.8503	-0.0989		23.1193	99.8491	-0.0328		51.27	99.6781	-0.1646		52.375	98.5428	-0.43096		54.09	97.6647	-0.73237		53.218	98.5163	-0.15017		51.262	98.1953	-0.58068		49.342	99.6093	-0.22902
49.145	99.8499	-0.0993		23.1159	99.849	-0.0327		51.31	99.6775	-0.16547		52.415	98.5418	-0.4319		54.13	97.6612	-0.73448		53.258	98.5163	-0.14981		51.302	98.1919	-0.58148		49.382	99.6087	-0.22946
49.185	99.8495	-0.0997		23.1042	99.8488	-0.0326		51.35	99.677	-0.16633		52.455	98.5403	-0.43283		54.17	97.6574	-0.73658		53.298	98.5163	-0.14947		51.342	98.1884	-0.58228		49.422	99.6082	-0.22991
49.225	99.8491	-0.10009		23.0992	99.8487	-0.0325		51.39	99.6765	-0.1672		52.495	98.5383	-0.43375		54.21	97.6539	-0.73865		53.338	98.5163	-0.14912		51.382	98.1852	-0.58307		49.462	99.6077	-0.23035
49.265	99.8487	-0.1005		23.1077	99.8485	-0.0324		51.43	99.676	-0.16806		52.535	98.5363	-0.43465		54.25	97.6514	-0.74069		53.378	98.5162	-0.14877		51.422	98.1831	-0.58387		49.502	99.6069	-0.2308
49.305	99.8483	-0.10092		23.1211	99.8483	-0.0324		51.47	99.6753	-0.16892		52.575	98.5348	-0.43555		54.29	97.6498	-0.7427		53.418	98.5163	-0.14843		51.462	98.1824	-0.58467		49.542	99.6061	-0.23126
49.345	99.848	-0.10134		23.13	99.8484	-0.0323		51.51	99.6745	-0.16977		52.615	98.5334	-0.43644		54.33	97.6483	-0.7447		53.458	98.5166	-0.14809		51.502	98.182	-0.58548		49.582	99.6052	-0.23171
49.385	99.8477	-0.10176		23.1356	99.8486	-0.0322		51.55	99.6737	-0.17062		52.655	98.5321	-0.43733		54.37	97.6459	-0.74667		53.498	98.5173	-0.14775		51.542	98.1804	-0.5863		49.622	99.6041	-0.23216
49.425	99.8474	-0.10219		23.1451	99.8487	-0.0321		51.59	99.6732	-0.17146		52.695	98.5306	-0.43822		54.41	97.6426	-0.74864		53.538	98.5182	-0.14743		51.582	98.1776	-0.58712		49.662	99.6029	-0.23262
49.465	99.8471	-0.10261		23.1605	99.8488	-0.032		51.63	99.673	-0.17229		52.735	98.529	-0.43909		54.45	97.6386	-0.75059		53.578	98.5194	-0.1471		51.622	98.1744	-0.58794		49.702	99.6015	-0.23308
49.505	99.8468	-0.10304		23.1753	99.8487	-0.0319		51.67	99.6729	-0.17312		52.775	98.5272	-0.43995		54.49	97.6344	-0.75252		53.618	98.5206	-0.14678		51.662	98.1714	-0.58875		49.742	99.6001	-0.23355
49.545	99.8466	-0.10347		23.1828	99.8486	-0.0319		51.71	99.6727	-0.17394		52.815	98.5251	-0.4408		54.53	97.6301	-0.75442		53.658	98.5219	-0.14647		51.702	98.1684	-0.58957		49.782	99.5987	-0.23403
49.585	99.8465	-0.1039		23.1862	99.8484	-0.0318		51.75	99.6723	-0.17477		52.855	98.5227	-0.44164		54.57	97.6261	-0.7563		53.698	98.5231	-0.14616		51.742	98.1651	-0.59039		49.822	99.5973	-0.2345
49.625	99.8462	-0.10434		23.1937	99.8483	-0.0317		51.79	99.6718	-0.17558		52.895	98.5202	-0.44247		54.61	97.6226	-0.75815		53.738	98.524	-0.14586		51.782	98.162	-0.59122		49.862	99.596	-0.23498
49.665	99.8458	-0.10478		23.2077	99.8483	-0.0316		51.83	99.6713	-0.17639		52.935	98.5179	-0.44329		54.65	97.6195	-0.75997		53.778	98.5246	-0.14557		51.822	98.1599	-0.59205		49.902	99.5949	-0.23546
49.705	99.8454	-0.10522		23.2195	99.8483	-0.0315		51.87	99.6708	-0.17719		52.975	98.516	-0.4441		54.69	97.617	-0.76178		53.818	98.5251	-0.14529		51.862	98.1593	-0.59288		49.942	99.5942	-0.23594
49.745	99.8451	-0.10566		23.2209	99.8483	-0.0315		51.91	99.6705	-0.178		53.015	98.5141	-0.4449		54.73	97.6146	-0.76357		53.858	98.5258	-0.14501		51.902	98.1591	-0.59371		49.982	99.5938	-0.23642
49.785	99.8448	-0.10611		23.2163	99.8481	-0.0314		51.95	99.6703	-0.1788		53.055	98.5122	-0.44569		54.77	97.6119	-0.76534		53.898	98.5265	-0.14475		51.942	98.1579	-0.59455		50.022	99.5935	-0.2369
49.825	99.8444	-0.10655		23.2174	99.8479	-0.0313		51.99	99.67	-0.17959		53.095	98.5103	-0.44647		54.81	97.6084	-0.76709		53.938	98.5268	-0.14449		51.982	98.1557	-0.59539		50.062	99.5932	-0.23739
49.865	99.844	-0.107		23.2291	99.8478	-0.0312		52.03	99.6694	-0.18038		53.135	98.5082	-0.44722		54.85	97.6039	-0.76882		53.978	98.5267	-0.14424		52.022	98.153	-0.59624		50.102	99.5927	-0.23789
49.905	99.8436	-0.10744		23.2446	99.8477	-0.0311		52.07	99.6686	-0.18115		53.175	98.5062	-0.44796		54.89	97.5984	-0.77054		54.018	98.5266	-0.144		52.062	98.1503	-0.59709		50.142	99.5919	-0.23838
49.945	99.8433	-0.10789		23.2562	99.8476	-0.0311		52.11	99.6677	-0.18192		53.215	98.5045	-0.44869		54.93	97.5923	-0.77223		54.058	98.5273	-0.14377		52.102	98.1478	-0.59794		50.182	99.5906	-0.23888
49.985	99.8431	-0.10835		23.2644	99.8474	-0.031		52.15	99.6665	-0.18267		53.255	98.5032	-0.4494		54.97	97.5865	-0.77391		54.098	98.5286	-0.14356		52.142	98.1458	-0.59879		50.222	99.589	-0.23938
50.025	99.8427	-0.1088		23.2736	99.8472	-0.0309		52.19	99.6652	-0.18342		53.295	98.5017	-0.4501		55.01	97.5819	-0.77556		54.138	98.5299	-0.14335		52.182	98.1439	-0.59965		50.262	99.5874	-0.23989
50.065	99.8422	-0.10926		23.2854	99.8469	-0.0308		52.23	99.6638	-0.18417		53.335	98.4999	-0.45078		55.05	97.578	-0.77718		54.178	98.5307	-0.14316		52.222	98.1416	-0.60051		50.302	99.5861	-0.24041
50.105	99.8417	-0.10972		23.2947	99.8466	-0.0307		52.27	99.6625	-0.1849		53.375	98.4979	-0.45145		55.09	97.5739	-0.77878		54.218	98.5311	-0.14298		52.262	98.1388	-0.60137		50.342	99.585	-0.24093
50.145	99.8412	-0.11017		23.2972	99.8465	-0.0307		52.31	99.6614	-0.18562		53.415	98.4961	-0.4521		55.13	97.5692	-0.78037		54.258	98.5313	-0.14281		52.302	98.1358	-0.60224		50.382	99.5842	-0.24146
50.185	99.8407	-0.11062		23.2975	99.8464	-0.0306		52.35	99.6604	-0.18633		53.455	98.4946	-0.45274		55.17	97.564	-0.78193		54.298	98.5313	-0.14265		52.342	98.1331	-0.60311		50.422	99.5837	-0.24198
50.225	99.8402	-0.11107		23.305	99.8462	-0.0305		52.39	99.6596	-0.18702		53.495	98.4933	-0.45335		55.21	97.5586	-0.78349		54.338	98.5313	-0.1425		52.382	98.1308	-0.60398		50.462	99.583	-0.24251
50.265	99.8397	-0.11153		23.3226	99.8459	-0.0304		52.43	99.6588	-0.18771		53.535	98.4921	-0.45395		55.25	97.5534	-0.78505		54.378	98.5312	-0.14237		52.422	98.1286	-0.60486		50.502	99.5821	-0.24305
50.305	99.8392	-0.11199		23.3407	99.8456	-0.0304		52.47	99.6581	-0.18838		53.575	98.4906	-0.45452		55.29	97.5487	-0.78657		54.418	98.5312	-0.14224		52.462	98.1264	-0.60573		50.542	99.5812	-0.24359
50.345	99.8388	-0.11245		23.3496	99.8454	-0.0303		52.51	99.6572	-0.18904		53.615	98.4887	-0.45508		55.33	97.5446	-0.78807		54.458	98.5313	-0.14214		52.502	98.1245	-0.6066		50.582	99.5804	-0.24413
50.385	99.8384	-0.11292		23.3505	99.8453	-0.0302		52.55	99.6565	-0.1897		53.655	98.4866	-0.45562		55.37	97.5413	-0.78954		54.498	98.5314	-0.14204		52.542	98.1229	-0.60747		50.622	99.5795	-0.24467
50.425	99.838	-0.11338		23.3501	99.8451	-0.0301		52.59	99.6557	-0.19033		53.695	98.4849	-0.45615		55.41	97.5389	-0.79099		54.538	98.5313	-0.14196		52.582	98.1213	-0.60835		50.662	99.5787	-0.24522
50.465	99.8376	-0.11383		23.3529	99.8448	-0.0301		52.63	99.6549	-0.19096		53.735	98.484	-0.45665		55.45	97.5373	-0.79243		54.578	98.5309	-0.14189		52.622	98.1188	-0.60923		50.702	99.5778	-0.24578
50.505	99.837	-0.11429		23.359	99.8445	-0.03		52.67	99.654	-0.19158		53.775	98.4831	-0.45712		55.49	97.5358	-0.79384		54.618	98.5298	-0.14184		52.662	98.115	-0.61011		50.742	99.577	-0.24634
50.545	99.8363	-0.11475		23.3681	99.8443	-0.0299		52.71	99.6529	-0.19218		53.815	98.4817	-0.45757		55.53	97.5339	-0.79523		54.658	98.5278	-0.1418		52.702	98.1111	-0.61099		50.782	99.5762	-0.2469
50.585	99.8354	-0.11521		23.3795	99.8442	-0.0298		52.75	99.6518	-0.19277		53.855	98.4797	-0.45799		55.57	97.5314	-0.7966		54.698	98.5249	-0.14177		52.742	98.1081	-0.61187		50.822	99.575	-0.24747
50.625	99.8347	-0.11566		23.3922	99.8441	-0.0298		52.79	99.651	-0.19335		53.895	98.4775	-0.45839		55.61	97.5288	-0.79795		54.738	98.5219	-0.14176		52.782	98.1062	-0.61275		50.862	99.5733	-0.24803
50.665	99.8342	-0.11612		23.4044	99.844	-0.0297		52.83	99.6502	-0.19392		53.935	98.4755	-0.45876		55.65	97.5262	-0.7993		54.778	98.5195	-0.14176		52.822	98.1047	-0.61364		50.902	99.5711	-0.2486
50.705	99.8336	-0.11658		23.4129	99.8438	-0.0296		52.87	99.6494	-0.19447		53.975	98.4737	-0.4591		55.69	97.5237	-0.80064		54.818	98.5178	-0.14177		52.862	98.1033	-0.61452		50.942	99.569	-0.24917
50.745	99.8329	-0.11704		23.415	99.8436	-0.0296		52.91	99.6484	-0.19501		54.015	98.4723	-0.45942		55.73	97.5213	-0.80197		54.858	98.5164	-0.1418		52.902	98.1012	-0.61541		50.982	99.5676	-0.24975
50.785	99.832	-0.1175		23.4149	99.8435	-0.0295		52.95	99.6472	-0.19554		54.055	98.4709	-0.45971		55.77	97.519	-0.80327		54.898	98.5148	-0.14185		52.942	98.098	-0.61629		51.022	99.5667	-0.25034
50.825	99.8312	-0.11796		23.4202	99.8434	-0.0294		52.99	99.6458	-0.19604		54.095	98.4692	-0.45998		55.81	97.5165	-0.80455		54.938	98.513	-0.14191		52.982	98.094	-0.61717		51.062	99.5663	-0.25092
50.865	99.8305	-0.11842		23.4341	99.8434	-0.0294		53.03	99.6445	-0.19654		54.135	98.4672	-0.46022		55.85	97.5135	-0.80582		54.978	98.5112	-0.14198		53.022	98.0905	-0.61804		51.102	99.5662	-0.25151
50.905	99.8299	-0.11887		23.4504	99.8434	-0.0293		53.07	99.6434	-0.19702		54.175	98.4653	-0.46043		55.89	97.5101	-0.80708		55.018	98.5094	-0.14206		53.062	98.0881	-0.61892		51.142	99.566	-0.2521
50.945	99.8294	-0.11933		23.4627	99.8434	-0.0292		53.11	99.6427	-0.19748		54.215	98.464	-0.46061		55.93	97.5067	-0.80833		55.058	98.5078	-0.14217		53.102	98.0865	-0.61979		51.182	99.5655	-0.25271
50.985	99.8289	-0.11978		23.4703	99.8432	-0.0292		53.15	99.6419	-0.19794		54.255	98.4627	-0.46077		55.97	97.5039	-0.80956		55.098	98.5063	-0.14228		53.142	98.0854	-0.62066		51.222	99.5648	-0.25332
51.025	99.8284	-0.12023		23.475	99.843	-0.0291		53.19	99.641	-0.19838		54.295	98.4607	-0.4609		56.01	97.5015	-0.81077		55.138	98.5052	-0.14241		53.182	98.0844	-0.62153		51.262	99.5637	-0.25393
51.065	99.8278	-0.12068		23.4799	99.8427	-0.0291		53.23	99.6399	-0.1988		54.335	98.4578	-0.46101		56.05	97.4993	-0.81197		55.178	98.5042	-0.14256		53.222	98.0829	-0.6224		51.302	99.5624	-0.25454
51.105	99.8272	-0.12113		23.4893	99.8424	-0.029		53.27	99.6388	-0.19921		54.375	98.4547	-0.4611		56.09	97.4969	-0.81315		55.218	98.5036	-0.14272		53.262	98.0804	-0.62327		51.342	99.5612	-0.25516
51.145	99.8267	-0.12158		23.5072	99.8422	-0.0289		53.31	99.6377	-0.19961		54.415	98.4519	-0.46116		56.13	97.4944	-0.81432		55.258	98.5031	-0.14289		53.302	98.0773	-0.62414		51.382	99.5601	-0.25578
51.185	99.8262	-0.12203		23.5285	99.8419	-0.0289		53.35	99.6367	-0.19999		54.455	98.4492	-0.4612		56.17	97.4915	-0.81547		55.298	98.5026	-0.14308		53.342	98.0736	-0.62501		51.422	99.559	-0.25641
51.225	99.8257	-0.12247		23.5437	99.8416	-0.0288		53.39	99.6356	-0.20036		54.495	98.446	-0.46121		56.21	97.4882	-0.8166		55.338	98.502	-0.14328		53.382	98.0698	-0.62588		51.462	99.558	-0.25704
51.265	99.8252	-0.12291		23.5489	99.8411	-0.0288		53.43	99.6346	-0.20071		54.535	98.4422	-0.46121		56.25	97.4848	-0.81773		55.378	98.5014	-0.1435		53.422	98.0663	-0.62675		51.502	99.557	-0.25767
51.305	99.8247	-0.12335		23.551	99.8407	-0.0287		53.47	99.6335	-0.20105		54.575	98.4382	-0.46118		56.29	97.4813	-0.81884		55.418	98.5008	-0.14373		53.462	98.0636	-0.62761		51.542	99.5559	-0.25831
51.345	99.8243	-0.12379		23.5575	99.8404	-0.0287		53.51	99.6324	-0.20137		54.615	98.4343	-0.46114		56.33	97.4779	-0.81993		55.458	98.5002	-0.14398		53.502	98.0615	-0.62847		51.582	99.5549	-0.25896
51.385	99.824	-0.12423		23.5687	99.8401	-0.0286		53.55	99.6314	-0.20168		54.655	98.4305	-0.46108		56.37	97.475	-0.82101		55.498	98.4997	-0.14424		53.542	98.06	-0.62933		51.622	99.554	-0.25961
51.425	99.8236	-0.12467		23.581	99.8398	-0.0286		53.59	99.6307	-0.20198		54.695	98.427	-0.46099		56.41	97.4725	-0.82208		55.538	98.4993	-0.14451		53.582	98.0585	-0.6302		51.662	99.5532	-0.26026
51.465	99.8231	-0.12511		23.5917	99.8396	-0.0285		53.63	99.6299	-0.20226		54.735	98.4236	-0.4609		56.45	97.4702	-0.82313		55.578	98.4987	-0.1448		53.622	98.0564	-0.63106		51.702	99.5523	-0.26092
51.505	99.8226	-0.12555		23.5996	99.8393	-0.0285		53.67	99.6289	-0.20253		54.775	98.4205	-0.46078		56.49	97.4674	-0.82418		55.618	98.4977	-0.1451		53.662	98.0534	-0.63191		51.742	99.5512	-0.26159
51.545	99.822	-0.12598		23.6039	99.8391	-0.0285		53.71	99.6274	-0.20279		54.815	98.4176	-0.46065		56.53	97.4642	-0.82522		55.658	98.4964	-0.14542		53.702	98.05	-0.63275		51.782	99.5499	-0.26226
51.585	99.8214	-0.12642		23.6066	99.8389	-0.0284		53.75	99.6257	-0.20304		54.855	98.4148	-0.46051		56.57	97.4607	-0.82625		55.698	98.4954	-0.14575		53.742	98.0469	-0.6336		51.822	99.5483	-0.26293
51.625	99.8209	-0.12685		23.6117	99.8388	-0.0284		53.79	99.6238	-0.20327		54.895	98.4123	-0.46035		56.61	97.4571	-0.82726		55.738	98.4951	-0.14609		53.782	98.0443	-0.63445		51.862	99.5468	-0.2636
51.665	99.8205	-0.12727		23.6207	99.8388	-0.0284		53.83	99.6219	-0.20348		54.935	98.41	-0.46018		56.65	97.4537	-0.82825		55.778	98.4953	-0.14645		53.822	98.0422	-0.6353		51.902	99.5454	-0.26428
51.705	99.8201	-0.1277		23.6321	99.8386	-0.0283		53.87	99.6203	-0.20368		54.975	98.4077	-0.45999		56.69	97.4509	-0.82923		55.818	98.4953	-0.14682		53.862	98.0402	-0.63614		51.942	99.5444	-0.26497
51.745	99.8197	-0.12812		23.6437	99.8383	-0.0283		53.91	99.6191	-0.20388		55.015	98.4053	-0.4598		56.73	97.4486	-0.8302		55.858	98.4948	-0.1472		53.902	98.0378	-0.63697		51.982	99.544	-0.26566
51.785	99.8192	-0.12854		23.6558	99.8379	-0.0283		53.95	99.6178	-0.20406		55.055	98.4029	-0.45959		56.77	97.4463	-0.83116		55.898	98.4941	-0.1476		53.942	98.0344	-0.6378		52.022	99.5438	-0.26637
51.825	99.8187	-0.12895		23.6697	99.8378	-0.0283		53.99	99.6162	-0.20423		55.095	98.4009	-0.45937		56.81	97.4431	-0.83212		55.938	98.4934	-0.14801		53.982	98.0304	-0.63862		52.062	99.5434	-0.26707
51.865	99.8181	-0.12937		23.6843	99.8381	-0.0283		54.03	99.6143	-0.20438		55.135	98.3991	-0.45914		56.85	97.4389	-0.83307		55.978	98.4929	-0.14844		54.022	98.0267	-0.63944		52.102	99.5427	-0.26777
51.905	99.8175	-0.12978		23.6947	99.8385	-0.0282		54.07	99.6124	-0.20452		55.175	98.3972	-0.4589		56.89	97.4346	-0.834		56.018	98.4924	-0.14887		54.062	98.024	-0.64026		52.142	99.5418	-0.26848
51.945	99.817	-0.13019		23.6964	99.8386	-0.0282		54.11	99.6107	-0.20466		55.215	98.395	-0.45865		56.93	97.4309	-0.83492		56.058	98.4918	-0.14933		54.102	98.0224	-0.64107		52.182	99.5409	-0.26919
51.985	99.8167	-0.1306		23.6945	99.8385	-0.0282		54.15	99.6092	-0.20478		55.255	98.3932	-0.45839		56.97	97.4277	-0.83582		56.098	98.4912	-0.14979		54.142	98.0213	-0.64188		52.222	99.54	-0.26991
52.025	99.8163	-0.13101		23.6994	99.8385	-0.0282		54.19	99.608	-0.20489		55.295	98.3923	-0.45813		57.01	97.4246	-0.83672		56.138	98.4907	-0.15027		54.182	98.0203	-0.64268		52.262	99.539	-0.27064
52.065	99.8158	-0.13142		23.7144	99.8388	-0.0282		54.23	99.607	-0.20499		55.335	98.392	-0.45786		57.05	97.4214	-0.83761		56.178	98.4901	-0.15076		54.222	98.0189	-0.64347		52.302	99.538	-0.27137
52.105	99.8152	-0.13182		23.7302	99.8392	-0.0282		54.27	99.606	-0.20508		55.375	98.3915	-0.45758		57.09	97.4181	-0.8385		56.218	98.4895	-0.15126		54.262	98.0164	-0.64427		52.342	99.5369	-0.27211
52.145	99.8146	-0.13221		23.7371	99.8394	-0.0282		54.31	99.6049	-0.20516		55.415	98.3901	-0.4573		57.13	97.4148	-0.83937		56.258	98.489	-0.15177		54.302	98.0134	-0.64506		52.382	99.5357	-0.27285
52.185	99.814	-0.13261		23.7382	99.8395	-0.0282		54.35	99.6039	-0.20523		55.455	98.3885	-0.45701		57.17	97.4115	-0.84024		56.298	98.4885	-0.15229		54.342	98.0104	-0.64585		52.422	99.5346	-0.2736
52.225	99.8134	-0.13301		23.7431	99.8396	-0.0282		54.39	99.603	-0.20529		55.495	98.3876	-0.45672		57.21	97.4083	-0.84109		56.338	98.4879	-0.15283		54.382	98.0076	-0.64662		52.462	99.5334	-0.27434
52.265	99.8129	-0.1334		23.756	99.8397	-0.0282		54.43	99.6022	-0.20534		55.535	98.3872	-0.45642		57.25	97.4051	-0.84193		56.378	98.4871	-0.15338		54.422	98.0048	-0.6474		52.502	99.5323	-0.2751
52.305	99.8123	-0.1338		23.7715	99.8399	-0.0282		54.47	99.6015	-0.20538		55.575	98.3868	-0.45612		57.29	97.4018	-0.84276		56.418	98.4865	-0.15395		54.462	98.0018	-0.64818		52.542	99.5312	-0.27585
52.345	99.8117	-0.13419		23.7836	99.84	-0.0283		54.51	99.6007	-0.20541		55.615	98.386	-0.45583		57.33	97.3985	-0.84359		56.458	98.4863	-0.15453		54.502	97.9989	-0.64895		52.582	99.53	-0.27662
52.385	99.8111	-0.13457		23.7931	99.8402	-0.0283		54.55	99.5999	-0.20544		55.655	98.385	-0.45553		57.37	97.3953	-0.84441		56.498	98.4865	-0.15511		54.542	97.9965	-0.64972		52.622	99.529	-0.27738
52.425	99.8106	-0.13495		23.8041	99.8403	-0.0283		54.59	99.5992	-0.20546		55.695	98.3839	-0.45523		57.41	97.392	-0.84521		56.538	98.4865	-0.15571		54.582	97.9946	-0.65048		52.662	99.5281	-0.27815
52.465	99.81	-0.13533		23.8184	99.8403	-0.0283		54.63	99.5987	-0.20547		55.735	98.383	-0.45493		57.45	97.3888	-0.84601		56.578	98.4857	-0.15633		54.622	97.9923	-0.65123		52.702	99.5273	-0.27893
52.505	99.8095	-0.13571		23.8321	99.8403	-0.0284		54.67	99.5982	-0.20547		55.775	98.3821	-0.45464		57.49	97.3856	-0.84679		56.618	98.4844	-0.15696		54.662	97.9892	-0.65198		52.742	99.5263	-0.2797
52.545	99.8091	-0.13609		23.8416	99.8402	-0.0284		54.71	99.598	-0.20547		55.815	98.3812	-0.45435		57.53	97.3824	-0.84757		56.658	98.4833	-0.15759		54.702	97.9856	-0.65273		52.782	99.5247	-0.28049
52.585	99.8088	-0.13646		23.8467	99.84	-0.0284		54.75	99.5978	-0.20546		55.855	98.3803	-0.45406		57.57	97.3791	-0.84835		56.698	98.483	-0.15824		54.742	97.9821	-0.65347		52.822	99.5226	-0.28128
52.625	99.8084	-0.13683		23.8497	99.8399	-0.0285		54.79	99.5974	-0.20545		55.895	98.3794	-0.45377		57.61	97.3757	-0.84912		56.738	98.4832	-0.15889		54.782	97.9792	-0.65421		52.862	99.5206	-0.28208
52.665	99.8079	-0.1372		23.8527	99.8397	-0.0285		54.83	99.5969	-0.20543		55.935	98.3785	-0.45349		57.65	97.3725	-0.84988		56.778	98.4834	-0.15956		54.822	97.9769	-0.65494		52.902	99.519	-0.28288
52.705	99.8074	-0.13757		23.8587	99.8396	-0.0286		54.87	99.5964	-0.2054		55.975	98.3775	-0.45321		57.69	97.3697	-0.85063		56.818	98.4834	-0.16024		54.862	97.975	-0.65566		52.942	99.518	-0.28368
52.745	99.807	-0.13794		23.8699	99.8394	-0.0286		54.91	99.5958	-0.20537		56.015	98.3762	-0.45293		57.73	97.3673	-0.85137		56.858	98.4834	-0.16093		54.902	97.973	-0.65639		52.982	99.5176	-0.28449
52.785	99.8066	-0.13831		23.8844	99.8393	-0.0287		54.95	99.5953	-0.20534		56.055	98.3747	-0.45266		57.77	97.3651	-0.85211		56.898	98.4833	-0.16162		54.942	97.9702	-0.6571		53.022	99.5175	-0.28531
52.825	99.8062	-0.13867		23.8981	99.8392	-0.0287		54.99	99.5948	-0.2053		56.095	98.3733	-0.45239		57.81	97.3629	-0.85284		56.938	98.4833	-0.16233		54.982	97.9666	-0.65781		53.062	99.5175	-0.28614
52.865	99.8058	-0.13903		23.9086	99.8392	-0.0288		55.03	99.5944	-0.20526		56.135	98.3719	-0.45212		57.85	97.3604	-0.85356		56.978	98.4834	-0.16305		55.022	97.9629	-0.65852		53.102	99.5174	-0.28696
52.905	99.8052	-0.13939		23.9164	99.8392	-0.0289		55.07	99.5939	-0.20522		56.175	98.3706	-0.45186		57.89	97.3576	-0.85427		57.018	98.4834	-0.16378		55.062	97.9598	-0.65922		53.142	99.5169	-0.28778
52.945	99.8046	-0.13974		23.9226	99.8392	-0.0289		55.11	99.593	-0.20517		56.215	98.3692	-0.4516		57.93	97.3542	-0.85497		57.058	98.4834	-0.16452		55.102	97.9576	-0.65993		53.182	99.5159	-0.28861
52.985	99.8041	-0.1401		23.9293	99.839	-0.029		55.15	99.5918	-0.20512		56.255	98.3678	-0.45134		57.97	97.351	-0.85566		57.098	98.4833	-0.16527		55.142	97.9556	-0.66063		53.222	99.5145	-0.28946
53.025	99.8037	-0.14045		23.9388	99.8388	-0.0291		55.19	99.5909	-0.20507		56.295	98.3664	-0.45109		58.01	97.3482	-0.85634		57.138	98.4833	-0.16602		55.182	97.9534	-0.66132		53.262	99.513	-0.2903
53.065	99.8031	-0.1408		23.9519	99.8385	-0.0292		55.23	99.5903	-0.20502		56.335	98.365	-0.45083		58.05	97.3458	-0.85702		57.178	98.4833	-0.16678		55.222	97.9508	-0.66201		53.302	99.5117	-0.29113
53.105	99.8025	-0.14115		23.9664	99.8382	-0.0292		55.27	99.5899	-0.20497		56.375	98.3636	-0.45058		58.09	97.3435	-0.85769		57.218	98.4835	-0.16755		55.262	97.9478	-0.6627		53.342	99.5105	-0.29196
53.145	99.8018	-0.14149		23.9801	99.838	-0.0293		55.31	99.5893	-0.20491		56.415	98.3622	-0.45034		58.13	97.3406	-0.85835		57.258	98.4835	-0.16833		55.302	97.9443	-0.66338		53.382	99.5095	-0.2928
53.185	99.8012	-0.14184		23.9917	99.8379	-0.0294		55.35	99.5885	-0.20486		56.455	98.3608	-0.4501		58.17	97.3373	-0.85899		57.298	98.4833	-0.16911		55.342	97.9407	-0.66406		53.422	99.5085	-0.29365
53.225	99.8006	-0.14217		24.0011	99.8377	-0.0295		55.39	99.5877	-0.2048		56.495	98.3596	-0.44986		58.21	97.3339	-0.85963		57.338	98.4827	-0.1699		55.382	97.9372	-0.66474		53.462	99.5076	-0.29451
53.265	99.8	-0.14251		24.0087	99.8374	-0.0296		55.43	99.5869	-0.20475		56.535	98.3583	-0.44962		58.25	97.3306	-0.86026		57.378	98.4821	-0.17069		55.422	97.934	-0.66542		53.502	99.5067	-0.29537
53.305	99.7994	-0.14284		24.0167	99.8372	-0.0297		55.47	99.5862	-0.20469		56.575	98.3568	-0.44939		58.29	97.3274	-0.86088		57.418	98.4818	-0.17149		55.462	97.9311	-0.66608		53.542	99.5056	-0.29624
53.345	99.7989	-0.14318		24.027	99.837	-0.0298		55.51	99.5854	-0.20464		56.615	98.355	-0.44916		58.33	97.3243	-0.86149		57.458	98.4818	-0.17229		55.502	97.9286	-0.66674		53.582	99.5042	-0.29711
53.385	99.7984	-0.14351		24.0381	99.8371	-0.0299		55.55	99.5846	-0.20459		56.655	98.353	-0.44893		58.37	97.3211	-0.86209		57.498	98.4819	-0.17311		55.542	97.926	-0.6674		53.622	99.5024	-0.29798
53.425	99.798	-0.14385		24.0468	99.8371	-0.03		55.59	99.5839	-0.20454		56.695	98.3515	-0.4487		58.41	97.3179	-0.86268		57.538	98.4816	-0.17393		55.582	97.9231	-0.66806		53.662	99.5006	-0.29886
53.465	99.7977	-0.14418		24.052	99.8371	-0.0301		55.63	99.5831	-0.2045		56.735	98.3503	-0.44848		58.45	97.3146	-0.86325		57.578	98.4811	-0.17476		55.622	97.9201	-0.66872		53.702	99.4989	-0.29974
53.505	99.7971	-0.1445		24.0565	99.8371	-0.0302		55.67	99.5823	-0.20445		56.775	98.3489	-0.44825		58.49	97.3112	-0.86382		57.618	98.4803	-0.1756		55.662	97.9172	-0.66938		53.742	99.4976	-0.30063
53.545	99.7965	-0.14483		24.0639	99.8371	-0.0303		55.71	99.5816	-0.20441		56.815	98.3465	-0.44804		58.53	97.3082	-0.86439		57.658	98.4796	-0.17644		55.702	97.9147	-0.67002		53.782	99.4966	-0.30152
53.585	99.796	-0.14515		24.0763	99.8371	-0.0304		55.75	99.5811	-0.20437		56.855	98.3432	-0.44782		58.57	97.3056	-0.86494		57.698	98.4791	-0.17728		55.742	97.9122	-0.67067		53.822	99.4961	-0.30241
53.625	99.7955	-0.14547		24.0955	99.8371	-0.0306		55.79	99.5806	-0.20434		56.895	98.3397	-0.4476		58.61	97.3034	-0.86548		57.738	98.4788	-0.17813		55.782	97.9091	-0.67131		53.862	99.4956	-0.3033
53.665	99.795	-0.14579		24.1197	99.8371	-0.0307		55.83	99.5799	-0.20431		56.935	98.3363	-0.44739		58.65	97.3009	-0.866		57.778	98.4788	-0.17899		55.822	97.9059	-0.67195		53.902	99.4949	-0.3042
53.705	99.7945	-0.1461		24.1397	99.8371	-0.0308		55.87	99.5791	-0.20428		56.975	98.3331	-0.44717		58.69	97.2979	-0.86652		57.818	98.4789	-0.17986		55.862	97.903	-0.6726		53.942	99.4938	-0.30511
53.745	99.7939	-0.14642		24.1475	99.8371	-0.0309		55.91	99.5784	-0.20426		57.015	98.3303	-0.44696		58.73	97.2945	-0.86703		57.858	98.4787	-0.18073		55.902	97.9009	-0.67323		53.982	99.4924	-0.30602
53.785	99.7931	-0.14673		24.1474	99.8371	-0.0311		55.95	99.5779	-0.20424		57.055	98.3277	-0.44675		58.77	97.2912	-0.86752		57.898	98.4782	-0.1816		55.942	97.8991	-0.67387		54.022	99.4908	-0.30693
53.825	99.7922	-0.14704		24.1507	99.8371	-0.0312		55.99	99.5774	-0.20423		57.095	98.3248	-0.44654		58.81	97.288	-0.868		57.938	98.4774	-0.18248		55.982	97.8973	-0.6745		54.062	99.4889	-0.30785
53.865	99.7912	-0.14735		24.1631	99.8373	-0.0313		56.03	99.5768	-0.20422		57.135	98.3216	-0.44632		58.85	97.2849	-0.86847		57.978	98.4764	-0.18337		56.022	97.8952	-0.67514		54.102	99.4871	-0.30877
53.905	99.7902	-0.14766		24.1798	99.8374	-0.0314		56.07	99.5759	-0.20422		57.175	98.3183	-0.44611		58.89	97.2817	-0.86893		58.018	98.4753	-0.18426		56.062	97.8927	-0.67577		54.142	99.4853	-0.30968
53.945	99.7891	-0.14796		24.1955	99.8375	-0.0316		56.11	99.5752	-0.20422		57.215	98.3155	-0.4459		58.93	97.2785	-0.86937		58.058	98.474	-0.18515		56.102	97.8898	-0.6764		54.182	99.4834	-0.31061
53.985	99.7881	-0.14826		24.2085	99.8375	-0.0317		56.15	99.5748	-0.20423		57.255	98.3133	-0.44568		58.97	97.2753	-0.8698		58.098	98.4728	-0.18604		56.142	97.8865	-0.67703		54.222	99.4815	-0.31153
54.025	99.7872	-0.14856		24.2196	99.8375	-0.0318		56.19	99.5746	-0.20425		57.295	98.3111	-0.44546		59.01	97.272	-0.87022		58.138	98.4718	-0.18693		56.182	97.8829	-0.67766		54.262	99.4798	-0.31247
54.065	99.7864	-0.14886		24.2293	99.8374	-0.032		56.23	99.5743	-0.20427		57.335	98.3088	-0.44523		59.05	97.2687	-0.87062		58.178	98.471	-0.18783		56.222	97.8792	-0.67829		54.302	99.4788	-0.3134
54.105	99.7855	-0.14916		24.2386	99.8374	-0.0321		56.27	99.5738	-0.2043		57.375	98.3064	-0.445		59.09	97.2658	-0.87101		58.218	98.4704	-0.18873		56.262	97.8757	-0.67892		54.342	99.4784	-0.31433
54.145	99.7846	-0.14946		24.2483	99.8376	-0.0323		56.31	99.5729	-0.20434		57.415	98.3045	-0.44477		59.13	97.2633	-0.87138		58.258	98.4699	-0.18964		56.302	97.873	-0.67955		54.382	99.4781	-0.31527
54.185	99.7838	-0.14975		24.2584	99.8377	-0.0324		56.35	99.5717	-0.20438		57.455	98.3031	-0.44453		59.17	97.261	-0.87174		58.298	98.4695	-0.19055		56.342	97.8709	-0.68019		54.422	99.4775	-0.3162
54.225	99.7831	-0.15005		24.2685	99.8378	-0.0325		56.39	99.5703	-0.20444		57.495	98.3019	-0.44429		59.21	97.2587	-0.87208		58.338	98.469	-0.19146		56.382	97.8691	-0.68082		54.462	99.4765	-0.31713
54.265	99.7826	-0.15034		24.2785	99.8379	-0.0327		56.43	99.5691	-0.20449		57.535	98.3006	-0.44404		59.25	97.2559	-0.87241		58.378	98.4682	-0.19237		56.422	97.8675	-0.68146		54.502	99.4753	-0.31807
54.305	99.782	-0.15063		24.2892	99.8378	-0.0328		56.47	99.5683	-0.20456		57.575	98.2992	-0.44378		59.29	97.2526	-0.87273		58.418	98.4672	-0.19329		56.462	97.8653	-0.6821		54.542	99.4741	-0.31901
54.345	99.7815	-0.15092		24.301	99.8378	-0.033		56.51	99.5676	-0.20464		57.615	98.2978	-0.44352		59.33	97.2484	-0.87303		58.458	98.4661	-0.19421		56.502	97.8621	-0.68274		54.582	99.4728	-0.31995
54.385	99.7809	-0.1512		24.3139	99.8378	-0.0331		56.55	99.5668	-0.20472		57.655	98.2964	-0.44326		59.37	97.2436	-0.87331		58.498	98.4649	-0.19513		56.542	97.8582	-0.68338		54.622	99.4718	-0.32089
54.425	99.7804	-0.15149		24.3274	99.8378	-0.0333		56.59	99.5658	-0.20481		57.695	98.2951	-0.44299		59.41	97.2387	-0.87358		58.538	98.4638	-0.19605		56.582	97.8545	-0.68401		54.662	99.471	-0.32183
54.465	99.7799	-0.15177		24.3405	99.8379	-0.0334		56.63	99.5647	-0.20491		57.735	98.2937	-0.44272		59.45	97.2342	-0.87382		58.578	98.4627	-0.19697		56.622	97.8521	-0.68464		54.702	99.4703	-0.32277
54.505	99.7795	-0.15205		24.3511	99.8378	-0.0335		56.67	99.5638	-0.20502		57.775	98.2924	-0.44244		59.49	97.2302	-0.87406		58.618	98.4616	-0.19788		56.662	97.8507	-0.68528		54.742	99.4696	-0.3237
54.545	99.7789	-0.15234		24.3572	99.8377	-0.0337		56.71	99.5631	-0.20514		57.815	98.291	-0.44216		59.53	97.2265	-0.87427		58.658	98.4606	-0.1988		56.702	97.8497	-0.68591		54.782	99.4688	-0.32464
54.585	99.7783	-0.15262		24.3626	99.8374	-0.0338		56.75	99.5624	-0.20526		57.855	98.2897	-0.44187		59.57	97.2231	-0.87446		58.698	98.4594	-0.19972		56.742	97.8484	-0.68655		54.822	99.4677	-0.32558
54.625	99.7778	-0.1529		24.3736	99.837	-0.034		56.79	99.5619	-0.2054		57.895	98.2883	-0.44158		59.61	97.2198	-0.87464		58.738	98.4582	-0.20065		56.782	97.8464	-0.6872		54.862	99.4663	-0.32652
54.665	99.7774	-0.15318		24.3913	99.8367	-0.0341		56.83	99.5614	-0.20554		57.935	98.2869	-0.44129		59.65	97.217	-0.8748		58.778	98.4571	-0.20158		56.822	97.8431	-0.68784		54.902	99.4645	-0.32747
54.705	99.7771	-0.15345		24.4073	99.8365	-0.0342		56.87	99.561	-0.2057		57.975	98.2855	-0.44099		59.69	97.2147	-0.87494		58.818	98.4562	-0.20251		56.862	97.8393	-0.68848		54.942	99.4622	-0.32842
54.745	99.7766	-0.15373		24.4138	99.8362	-0.0344		56.91	99.5608	-0.20586		58.015	98.2842	-0.44069		59.73	97.2124	-0.87506		58.858	98.4557	-0.20344		56.902	97.8361	-0.68913		54.982	99.4601	-0.32937
54.785	99.7761	-0.154		24.4153	99.8359	-0.0345		56.95	99.5606	-0.20603		58.055	98.2832	-0.44039		59.77	97.2097	-0.87516		58.898	98.4552	-0.20436		56.942	97.8344	-0.68977		55.022	99.4587	-0.33031
54.825	99.7757	-0.15427		24.4231	99.8356	-0.0347		56.99	99.5603	-0.20621		58.095	98.2824	-0.44009		59.81	97.2065	-0.87524		58.938	98.4544	-0.20528		56.982	97.8331	-0.69042		55.062	99.4583	-0.33125
54.865	99.7754	-0.15454		24.4414	99.8353	-0.0348		57.03	99.5601	-0.20639		58.135	98.2815	-0.43979		59.85	97.2033	-0.8753		58.978	98.4534	-0.20621		57.022	97.8308	-0.69108		55.102	99.4581	-0.33219
54.905	99.7751	-0.15481		24.4605	99.8351	-0.0349		57.07	99.5598	-0.20659		58.175	98.2802	-0.43948		59.89	97.2004	-0.87534		59.018	98.4522	-0.20713		57.062	97.8269	-0.69173		55.142	99.4575	-0.33312
54.945	99.7748	-0.15508		24.4704	99.8349	-0.0351		57.11	99.5595	-0.2068		58.215	98.2787	-0.43917		59.93	97.198	-0.87535		59.058	98.451	-0.20805		57.102	97.8231	-0.69238		55.182	99.4565	-0.33406
54.985	99.7744	-0.15534		24.4739	99.8348	-0.0352		57.15	99.5593	-0.20702		58.255	98.2772	-0.43887		59.97	97.1958	-0.87535		59.098	98.45	-0.20897		57.142	97.8206	-0.69304		55.222	99.4555	-0.335
55.025	99.774	-0.15561		24.4804	99.8346	-0.0353		57.19	99.5591	-0.20724		58.295	98.2755	-0.43856		60.01	97.1935	-0.87532		59.138	98.4489	-0.20989		57.182	97.8194	-0.6937		55.262	99.4546	-0.33594
55.065	99.7737	-0.15587		24.4942	99.8343	-0.0354		57.23	99.5589	-0.20747		58.335	98.2734	-0.43825		60.05	97.1911	-0.87528		59.178	98.4477	-0.21081		57.222	97.8187	-0.69436		55.302	99.4537	-0.33688
55.105	99.7733	-0.15613		24.511	99.834	-0.0356		57.27	99.5585	-0.20772		58.375	98.2707	-0.43793		60.09	97.1888	-0.87521		59.218	98.4466	-0.21173		57.262	97.8178	-0.69503		55.342	99.4526	-0.33782
55.145	99.7729	-0.15639		24.5255	99.8338	-0.0357		57.31	99.5578	-0.20797		58.415	98.2679	-0.43762		60.13	97.1866	-0.87512		59.258	98.4457	-0.21265		57.302	97.8164	-0.69571		55.382	99.4511	-0.33876
55.185	99.7723	-0.15665		24.5365	99.8335	-0.0358		57.35	99.557	-0.20823		58.455	98.2653	-0.43731		60.17	97.1844	-0.875		59.298	98.4451	-0.21357		57.342	97.8145	-0.69639		55.422	99.4492	-0.3397
55.225	99.7716	-0.15691		24.5449	99.8332	-0.0359		57.39	99.5564	-0.2085		58.495	98.2631	-0.43701		60.21	97.1817	-0.87486		59.338	98.4446	-0.21449		57.382	97.8121	-0.69706		55.462	99.4468	-0.34063
55.265	99.7708	-0.15717		24.5519	99.8327	-0.036		57.43	99.5561	-0.20878		58.535	98.2609	-0.4367		60.25	97.1783	-0.8747		59.378	98.4442	-0.21541		57.422	97.8089	-0.69774		55.502	99.4446	-0.34157
55.305	99.7702	-0.15742		24.5597	99.8323	-0.0362		57.47	99.5559	-0.20907		58.575	98.2586	-0.43639		60.29	97.175	-0.87452		59.418	98.4436	-0.21633		57.462	97.8052	-0.69843		55.542	99.4431	-0.34251
55.345	99.7696	-0.15768		24.5703	99.832	-0.0363		57.51	99.5559	-0.20937		58.615	98.2563	-0.43609		60.33	97.1726	-0.87431		59.458	98.443	-0.21724		57.502	97.8013	-0.69911		55.582	99.4425	-0.34345
55.385	99.769	-0.15793		24.5831	99.8317	-0.0364		57.55	99.5556	-0.20968		58.655	98.2543	-0.43579		60.37	97.1712	-0.87407		59.498	98.4425	-0.21816		57.542	97.7982	-0.6998		55.622	99.4421	-0.34438
55.425	99.7685	-0.15819		24.5962	99.8314	-0.0365		57.59	99.5551	-0.20999		58.695	98.2525	-0.43549		60.41	97.1698	-0.87382		59.538	98.442	-0.21908		57.582	97.7962	-0.70048		55.662	99.4412	-0.34531
55.465	99.7678	-0.15844		24.6087	99.831	-0.0366		57.63	99.5544	-0.21031		58.735	98.2508	-0.4352		60.45	97.1673	-0.87354		59.578	98.4414	-0.21999		57.622	97.7947	-0.70117		55.702	99.4399	-0.34623
55.505	99.7672	-0.15869		24.6222	99.8306	-0.0367		57.67	99.5536	-0.21064		58.775	98.2486	-0.43491		60.49	97.1636	-0.87323		59.618	98.4409	-0.2209		57.662	97.7931	-0.70187		55.742	99.4386	-0.34715
55.545	99.7665	-0.15894		24.6382	99.8301	-0.0368		57.71	99.553	-0.21098		58.815	98.2462	-0.43462		60.53	97.1591	-0.8729		59.658	98.4403	-0.22181		57.702	97.7909	-0.70258		55.782	99.4376	-0.34807
55.585	99.7659	-0.15919		24.6531	99.8297	-0.0369		57.75	99.5526	-0.21133		58.855	98.2441	-0.43435		60.57	97.1548	-0.87254		59.698	98.4398	-0.22272		57.742	97.7884	-0.70329		55.822	99.4363	-0.34898
55.625	99.7654	-0.15944		24.6611	99.8293	-0.037		57.79	99.552	-0.21168		58.895	98.2426	-0.43408		60.61	97.1508	-0.87216		59.738	98.4392	-0.22364		57.782	97.7857	-0.70401		55.862	99.4341	-0.34988
55.665	99.7648	-0.15968		24.6613	99.829	-0.0371		57.83	99.5511	-0.21205		58.935	98.2414	-0.43382		60.65	97.1471	-0.87175		59.778	98.4387	-0.22455		57.822	97.7828	-0.70472		55.902	99.4312	-0.35078
55.705	99.7643	-0.15993		24.6624	99.8287	-0.0372		57.87	99.55	-0.21242		58.975	98.2402	-0.43356		60.69	97.1437	-0.87132		59.818	98.4382	-0.22546		57.862	97.7797	-0.70544		55.942	99.4288	-0.35168
55.745	99.7637	-0.16017		24.673	99.8286	-0.0372		57.91	99.549	-0.2128		59.015	98.2388	-0.43331		60.73	97.1406	-0.87086		59.858	98.4378	-0.22637		57.902	97.7767	-0.70617		55.982	99.4277	-0.35258
55.785	99.7631	-0.16042		24.6908	99.8285	-0.0373		57.95	99.5483	-0.21318		59.055	98.2374	-0.43308		60.77	97.1376	-0.87037		59.898	98.4371	-0.22727		57.942	97.7741	-0.7069		56.022	99.4276	-0.35349
55.825	99.7626	-0.16066		24.7077	99.8282	-0.0374		57.99	99.5476	-0.21358		59.095	98.2361	-0.43285		60.81	97.1347	-0.86986		59.938	98.4361	-0.22817		57.982	97.7724	-0.70763		56.062	99.4274	-0.35439
55.865	99.762	-0.16091		24.7199	99.8278	-0.0375		58.03	99.5467	-0.21397		59.135	98.2347	-0.43263		60.85	97.1316	-0.86932		59.978	98.435	-0.22906		58.022	97.771	-0.70837		56.102	99.4265	-0.35529
55.905	99.7615	-0.16115		24.7316	99.8274	-0.0375		58.07	99.5457	-0.21438		59.175	98.2334	-0.43242		60.89	97.1281	-0.86876		60.018	98.4339	-0.22996		58.062	97.7687	-0.7091		56.142	99.4252	-0.35617
55.945	99.7611	-0.16139		24.747	99.8271	-0.0376		58.11	99.5447	-0.21479		59.215	98.232	-0.43223		60.93	97.1241	-0.86817		60.058	98.4333	-0.23085		58.102	97.7647	-0.70984		56.182	99.4236	-0.35706
55.985	99.7606	-0.16163		24.7642	99.827	-0.0377		58.15	99.5439	-0.21521		59.255	98.2307	-0.43205		60.97	97.1201	-0.86755		60.098	98.4329	-0.23175		58.142	97.7602	-0.71059		56.222	99.422	-0.35795
56.025	99.76	-0.16187		24.7778	99.8269	-0.0377		58.19	99.5432	-0.21563		59.295	98.2296	-0.43188		61.01	97.1163	-0.8669		60.138	98.4323	-0.23264		58.182	97.7566	-0.71133		56.262	99.4204	-0.35883
56.065	99.7595	-0.16211		24.7855	99.8268	-0.0378		58.23	99.5424	-0.21606		59.335	98.2288	-0.43172		61.05	97.1131	-0.86623		60.178	98.4313	-0.23354		58.222	97.7546	-0.71209		56.302	99.4188	-0.35971
56.105	99.7589	-0.16235		24.7906	99.8266	-0.0378		58.27	99.5414	-0.2165		59.375	98.2279	-0.43157		61.09	97.1101	-0.86553		60.218	98.4301	-0.23444		58.262	97.7535	-0.71284		56.342	99.417	-0.3606
56.145	99.7583	-0.16258		24.797	99.8265	-0.0379		58.31	99.5404	-0.21694		59.415	98.2268	-0.43144		61.13	97.1073	-0.8648		60.258	98.4289	-0.23533		58.302	97.7525	-0.71359		56.382	99.4148	-0.36147
56.185	99.7575	-0.16282		24.8058	99.8263	-0.0379		58.35	99.5395	-0.21739		59.455	98.2254	-0.43131		61.17	97.1044	-0.86405		60.298	98.4278	-0.23623		58.342	97.7512	-0.71435		56.422	99.4123	-0.36234
56.225	99.7565	-0.16306		24.817	99.8262	-0.038		58.39	99.5388	-0.21784		59.495	98.2237	-0.43121		61.21	97.1009	-0.86328		60.338	98.4268	-0.23712		58.382	97.7491	-0.71511		56.462	99.4101	-0.36321
56.265	99.7555	-0.16329		24.83	99.826	-0.038		58.43	99.5381	-0.21829		59.535	98.2219	-0.43112		61.25	97.0967	-0.86247		60.378	98.4257	-0.23801		58.422	97.746	-0.71587		56.502	99.4087	-0.36407
56.305	99.7545	-0.16352		24.843	99.8259	-0.038		58.47	99.5373	-0.21876		59.575	98.2201	-0.43104		61.29	97.0918	-0.86164		60.418	98.4246	-0.2389		58.462	97.7422	-0.71664		56.542	99.408	-0.36493
56.345	99.7538	-0.16376		24.8543	99.8258	-0.0381		58.51	99.5366	-0.21923		59.615	98.2185	-0.43098		61.33	97.0869	-0.86078		60.458	98.4235	-0.23979		58.502	97.738	-0.71741		56.582	99.4074	-0.36579
56.385	99.7531	-0.16399		24.865	99.8256	-0.0381		58.55	99.5359	-0.2197		59.655	98.2172	-0.43094		61.37	97.0821	-0.8599		60.498	98.4224	-0.24067		58.542	97.7341	-0.71817		56.622	99.4063	-0.36664
56.425	99.7522	-0.16422		24.8774	99.8255	-0.0381		58.59	99.5352	-0.22017		59.695	98.216	-0.43092		61.41	97.0774	-0.859		60.538	98.4214	-0.24156		58.582	97.7312	-0.71894		56.662	99.4049	-0.3675
56.465	99.7511	-0.16445		24.8923	99.8254	-0.0381		58.63	99.5344	-0.22065		59.735	98.2148	-0.43092		61.45	97.0728	-0.85807		60.578	98.4203	-0.24244		58.622	97.73	-0.7197		56.702	99.4033	-0.36834
56.505	99.7501	-0.16468		24.9075	99.8252	-0.0382		58.67	99.5333	-0.22114		59.775	98.2134	-0.43094		61.49	97.0681	-0.85711		60.618	98.4192	-0.24333		58.662	97.7296	-0.72046		56.742	99.4017	-0.36918
56.545	99.7492	-0.16491		24.9205	99.8251	-0.0382		58.71	99.5321	-0.22163		59.815	98.2118	-0.43098		61.53	97.0634	-0.85613		60.658	98.4181	-0.24421		58.702	97.7285	-0.72123		56.782	99.3997	-0.37002
56.585	99.7485	-0.16513		24.9324	99.8249	-0.0382		58.75	99.5308	-0.22212		59.855	98.2099	-0.43104		61.57	97.0587	-0.85513		60.698	98.417	-0.2451		58.742	97.7261	-0.72201		56.822	99.3974	-0.37085
56.625	99.748	-0.16536		24.9455	99.8248	-0.0382		58.79	99.5297	-0.22262		59.895	98.2082	-0.43112		61.61	97.054	-0.8541		60.738	98.4159	-0.24598		58.782	97.7226	-0.7228		56.862	99.3952	-0.37168
56.665	99.7475	-0.16559		24.9611	99.8247	-0.0382		58.83	99.5287	-0.22311		59.935	98.2068	-0.43122		61.65	97.0493	-0.85306		60.778	98.4149	-0.24686		58.822	97.7184	-0.72358		56.902	99.3936	-0.37251
56.705	99.7471	-0.16582		24.9779	99.8245	-0.0382		58.87	99.5279	-0.22361		59.975	98.2056	-0.43134		61.69	97.0447	-0.85198		60.818	98.4138	-0.24775		58.862	97.714	-0.72436		56.942	99.3929	-0.37334
56.745	99.7465	-0.16604		24.9941	99.8244	-0.0382		58.91	99.527	-0.22411		60.015	98.2041	-0.43149		61.73	97.04	-0.85089		60.858	98.4128	-0.24863		58.902	97.7102	-0.72513		56.982	99.3926	-0.37416
56.785	99.7457	-0.16627		25.0093	99.8242	-0.0382		58.95	99.5259	-0.22462		60.055	98.2024	-0.43166		61.77	97.0353	-0.84977		60.898	98.4117	-0.24952		58.942	97.7073	-0.72591		57.022	99.392	-0.37497
56.825	99.7449	-0.16649		25.0234	99.8241	-0.0382		58.99	99.5246	-0.22512		60.095	98.2006	-0.43186		61.81	97.0305	-0.84863		60.938	98.4102	-0.2504		58.982	97.7051	-0.72669		57.062	99.3908	-0.37578
56.865	99.7441	-0.16671		25.0363	99.8239	-0.0382		59.03	99.523	-0.22563		60.135	98.1987	-0.43207		61.85	97.0257	-0.84746		60.978	98.4085	-0.25129		59.022	97.7031	-0.72748		57.102	99.3889	-0.37659
56.905	99.7434	-0.16693		25.0475	99.8238	-0.0381		59.07	99.5216	-0.22614		60.175	98.197	-0.4323		61.89	97.0212	-0.84626		61.018	98.4068	-0.25217		59.062	97.7008	-0.72826		57.142	99.3867	-0.37739
56.945	99.7428	-0.16715		25.0569	99.8237	-0.0381		59.11	99.5205	-0.22665		60.215	98.1952	-0.43256		61.93	97.0171	-0.84505		61.058	98.4052	-0.25305		59.102	97.6979	-0.72904		57.182	99.3844	-0.37818
56.985	99.7422	-0.16737		25.066	99.8235	-0.0381		59.15	99.5196	-0.22716		60.255	98.1935	-0.43284		61.97	97.0132	-0.84381		61.098	98.4036	-0.25393		59.142	97.6939	-0.72982		57.222	99.3825	-0.37897
57.025	99.7417	-0.16759		25.0771	99.8234	-0.0381		59.19	99.5186	-0.22768		60.295	98.1917	-0.43314		62.01	97.0094	-0.84256		61.138	98.402	-0.25481		59.182	97.6895	-0.73061		57.262	99.3813	-0.37975
57.065	99.7411	-0.16781		25.0917	99.8234	-0.0381		59.23	99.5174	-0.22819		60.335	98.1899	-0.43345		62.05	97.0055	-0.84129		61.178	98.4004	-0.25569		59.222	97.6857	-0.73139		57.302	99.3804	-0.38054
57.105	99.7405	-0.16803		25.1092	99.8234	-0.038		59.27	99.5161	-0.2287		60.375	98.188	-0.43379		62.09	97.0016	-0.84001		61.218	98.3988	-0.25657		59.262	97.6834	-0.73216		57.342	99.3794	-0.38132
57.145	99.74	-0.16825		25.1287	99.8234	-0.038		59.31	99.5149	-0.22921		60.415	98.1863	-0.43415		62.13	96.9979	-0.8387		61.258	98.3972	-0.25745		59.302	97.682	-0.73294		57.382	99.3781	-0.38209
57.185	99.7397	-0.16846		25.146	99.8234	-0.038		59.35	99.5139	-0.22972		60.455	98.1849	-0.43452		62.17	96.9945	-0.83737		61.298	98.3956	-0.25834		59.342	97.6804	-0.73372		57.422	99.3764	-0.38286
57.225	99.7395	-0.16868		25.1553	99.8234	-0.0379		59.39	99.5131	-0.23024		60.495	98.1837	-0.43491		62.21	96.9915	-0.83602		61.338	98.3939	-0.25922		59.382	97.678	-0.73451		57.462	99.3742	-0.38363
57.265	99.7392	-0.16889		25.1562	99.8233	-0.0379		59.43	99.5123	-0.23076		60.535	98.1823	-0.43532		62.25	96.989	-0.83466		61.378	98.3923	-0.2601		59.422	97.6747	-0.73529		57.502	99.372	-0.38439
57.305	99.7389	-0.16911		25.1595	99.8231	-0.0378		59.47	99.5116	-0.23127		60.575	98.1806	-0.43574		62.29	96.9868	-0.83327		61.418	98.3907	-0.26098		59.462	97.6705	-0.73607		57.542	99.3704	-0.38514
57.345	99.7385	-0.16932		25.1751	99.8228	-0.0378		59.51	99.5108	-0.23179		60.615	98.1787	-0.43618		62.33	96.9845	-0.83187		61.458	98.3891	-0.26187		59.502	97.666	-0.73684		57.582	99.3696	-0.38588
57.385	99.738	-0.16954		25.1985	99.8223	-0.0378		59.55	99.5098	-0.2323		60.655	98.1771	-0.43663		62.37	96.9816	-0.83045		61.498	98.3875	-0.26276		59.542	97.6621	-0.73761		57.622	99.369	-0.38662
57.425	99.7374	-0.16975		25.2178	99.8219	-0.0377		59.59	99.5088	-0.23282		60.695	98.1758	-0.4371		62.41	96.9784	-0.82902		61.538	98.3859	-0.26365		59.582	97.6595	-0.73838		57.662	99.3679	-0.38735
57.465	99.7366	-0.16996		25.2273	99.8217	-0.0377		59.63	99.5079	-0.23333		60.735	98.1746	-0.43758		62.45	96.9753	-0.82757		61.578	98.3843	-0.26453		59.622	97.6578	-0.73915		57.702	99.3663	-0.38809
57.505	99.7356	-0.17017		25.2338	99.8214	-0.0376		59.67	99.5072	-0.23384		60.775	98.1731	-0.43808		62.49	96.9727	-0.8261		61.618	98.3826	-0.26541		59.662	97.656	-0.73992		57.742	99.3645	-0.38882
57.545	99.7345	-0.17038		25.2448	99.821	-0.0376		59.71	99.5065	-0.23435		60.815	98.1714	-0.43859		62.53	96.9706	-0.82463		61.658	98.381	-0.26629		59.702	97.6536	-0.74068		57.782	99.3627	-0.38954
57.585	99.7336	-0.17059		25.2589	99.8206	-0.0375		59.75	99.5058	-0.23485		60.855	98.1694	-0.43911		62.57	96.9682	-0.82313		61.698	98.3796	-0.26718		59.742	97.6501	-0.74145		57.822	99.3608	-0.39026
57.625	99.7329	-0.1708		25.2703	99.8202	-0.0375		59.79	99.5051	-0.23536		60.895	98.1675	-0.43963		62.61	96.9651	-0.82163		61.738	98.3784	-0.26808		59.782	97.6455	-0.74222		57.862	99.3588	-0.39098
57.665	99.7323	-0.17101		25.2767	99.8199	-0.0374		59.83	99.5043	-0.23586		60.935	98.1657	-0.44016		62.65	96.9618	-0.82011		61.778	98.3774	-0.26899		59.822	97.6405	-0.74298		57.902	99.3568	-0.3917
57.705	99.7318	-0.17122		25.2829	99.8196	-0.0373		59.87	99.5035	-0.23636		60.975	98.1644	-0.44071		62.69	96.959	-0.81859		61.818	98.3767	-0.26989		59.862	97.6365	-0.74374		57.942	99.3551	-0.39241
57.745	99.7313	-0.17143		25.2936	99.8193	-0.0373		59.91	99.5028	-0.23686		61.015	98.1636	-0.44126		62.73	96.9571	-0.81705		61.858	98.3761	-0.27078		59.902	97.6346	-0.7445		57.982	99.3542	-0.39312
57.785	99.7307	-0.17163		25.3096	99.8188	-0.0372		59.95	99.5022	-0.23736		61.055	98.1628	-0.44182		62.77	96.9557	-0.81551		61.898	98.3757	-0.27167		59.942	97.634	-0.74525		58.022	99.3535	-0.39382
57.825	99.73	-0.17184		25.3291	99.8184	-0.0372		59.99	99.5018	-0.23785		61.095	98.1615	-0.44239		62.81	96.9544	-0.81395		61.938	98.3752	-0.27256		59.982	97.6331	-0.74599		58.062	99.3523	-0.39452
57.865	99.7294	-0.17205		25.3498	99.8181	-0.0371		60.03	99.5013	-0.23835		61.135	98.1597	-0.44296		62.85	96.9525	-0.81237		61.978	98.3747	-0.27346		60.022	97.6309	-0.74672		58.102	99.35	-0.39522
57.905	99.7288	-0.17226		25.3675	99.8178	-0.037		60.07	99.5005	-0.23884		61.175	98.1578	-0.44353		62.89	96.95	-0.81079		62.018	98.3741	-0.27436		60.062	97.6274	-0.74745		58.142	99.3472	-0.39591
57.945	99.7283	-0.17246		25.3789	99.8178	-0.037		60.11	99.4994	-0.23932		61.215	98.1559	-0.44411		62.93	96.9469	-0.8092		62.058	98.3734	-0.27526		60.102	97.6226	-0.74818		58.182	99.3451	-0.3966
57.985	99.7279	-0.17267		25.3864	99.8178	-0.0369		60.15	99.4985	-0.23981		61.255	98.1542	-0.44468		62.97	96.9431	-0.80761		62.098	98.3729	-0.27616		60.142	97.6174	-0.7489		58.222	99.3438	-0.39728
58.025	99.7274	-0.17287		25.3958	99.8178	-0.0369		60.19	99.4977	-0.24029		61.295	98.1526	-0.44526		63.01	96.9391	-0.80602		62.138	98.3725	-0.27707		60.182	97.6133	-0.74963		58.262	99.3429	-0.39795
58.065	99.7268	-0.17308		25.4096	99.8178	-0.0368		60.23	99.497	-0.24077		61.335	98.1513	-0.44583		63.05	96.9351	-0.80441		62.178	98.3726	-0.27797		60.222	97.6113	-0.75034		58.302	99.3419	-0.39862
58.105	99.7261	-0.17328		25.4245	99.8178	-0.0367		60.27	99.4962	-0.24125		61.375	98.1501	-0.44641		63.09	96.9312	-0.8028		62.218	98.3726	-0.27888		60.262	97.6107	-0.75106		58.342	99.3407	-0.39929
58.145	99.7251	-0.17348		25.4372	99.8178	-0.0367		60.31	99.4953	-0.24172		61.415	98.1487	-0.44699		63.13	96.9274	-0.80118		62.258	98.3725	-0.27978		60.302	97.6102	-0.75177		58.382	99.3394	-0.39995
58.185	99.7241	-0.17368		25.4472	99.8179	-0.0366		60.35	99.4943	-0.24219		61.455	98.1474	-0.44757		63.17	96.9235	-0.79956		62.298	98.3719	-0.28069		60.342	97.6086	-0.75248		58.422	99.3381	-0.40061
58.225	99.7231	-0.17388		25.4562	99.8178	-0.0366		60.39	99.4932	-0.24265		61.495	98.1461	-0.44815		63.21	96.9197	-0.79793		62.338	98.3713	-0.2816		60.382	97.6058	-0.75319		58.462	99.3365	-0.40126
58.265	99.7222	-0.17408		25.4658	99.8176	-0.0365		60.43	99.4921	-0.24311		61.535	98.1452	-0.44872		63.25	96.9158	-0.79631		62.378	98.3709	-0.28251		60.422	97.6016	-0.75389		58.502	99.3345	-0.40191
58.305	99.7213	-0.17428		25.4782	99.8174	-0.0364		60.47	99.4912	-0.24357		61.575	98.1444	-0.44929		63.29	96.912	-0.79469		62.418	98.3709	-0.28343		60.462	97.5968	-0.75459		58.542	99.3322	-0.40255
58.345	99.7204	-0.17448		25.495	99.8176	-0.0364		60.51	99.4907	-0.24402		61.615	98.1434	-0.44985		63.33	96.9082	-0.79308		62.458	98.371	-0.28433		60.502	97.5929	-0.75528		58.582	99.3302	-0.40319
58.385	99.7195	-0.17468		25.5137	99.8179	-0.0363		60.55	99.4903	-0.24447		61.655	98.1422	-0.4504		63.37	96.9043	-0.79147		62.498	98.3711	-0.28524		60.542	97.5913	-0.75597		58.622	99.3291	-0.40383
58.425	99.7188	-0.17487		25.5294	99.8182	-0.0363		60.59	99.4898	-0.24491		61.695	98.1407	-0.45093		63.41	96.9003	-0.78985		62.538	98.3711	-0.28614		60.582	97.591	-0.75665		58.662	99.3288	-0.40447
58.465	99.7182	-0.17507		25.541	99.8183	-0.0362		60.63	99.4889	-0.24536		61.735	98.1393	-0.45146		63.45	96.8964	-0.78823		62.578	98.3711	-0.28704		60.622	97.5901	-0.75732		58.702	99.3285	-0.4051
58.505	99.7177	-0.17527		25.5539	99.8182	-0.0361		60.67	99.4878	-0.2458		61.775	98.138	-0.45197		63.49	96.8928	-0.78661		62.618	98.371	-0.28794		60.662	97.5874	-0.75799		58.742	99.3276	-0.40573
58.545	99.7174	-0.17547		25.5734	99.818	-0.0361		60.71	99.4866	-0.24624		61.815	98.1368	-0.45247		63.53	96.89	-0.78498		62.658	98.371	-0.28885		60.702	97.5835	-0.75866		58.782	99.3261	-0.40636
58.585	99.7171	-0.17566		25.5972	99.8179	-0.036		60.75	99.4854	-0.24667		61.855	98.1356	-0.45295		63.57	96.8878	-0.78335		62.698	98.3711	-0.28976		60.742	97.5798	-0.75932		58.822	99.3241	-0.40699
58.625	99.7167	-0.17586		25.6189	99.8178	-0.036		60.79	99.4842	-0.24709		61.895	98.1344	-0.45342		63.61	96.886	-0.78173		62.738	98.3711	-0.29067		60.782	97.5769	-0.75997		58.862	99.3218	-0.40761
58.665	99.7162	-0.17605		25.6351	99.8178	-0.0359		60.83	99.4831	-0.24752		61.935	98.1327	-0.45388		63.65	96.8844	-0.78011		62.778	98.3711	-0.29158		60.822	97.5743	-0.76062		58.902	99.3196	-0.40823
58.705	99.7156	-0.17625		25.648	99.8178	-0.0359		60.87	99.4821	-0.24793		61.975	98.1306	-0.45431		63.69	96.8829	-0.7785		62.818	98.3711	-0.29249		60.862	97.5717	-0.76127		58.942	99.3181	-0.40884
58.745	99.7149	-0.17644		25.66	99.8179	-0.0358		60.91	99.4812	-0.24835		62.015	98.1283	-0.45473		63.73	96.8814	-0.77689		62.858	98.3711	-0.29339		60.902	97.5689	-0.76191		58.982	99.317	-0.40946
58.785	99.7143	-0.17664		25.6709	99.8179	-0.0358		60.95	99.4805	-0.24876		62.055	98.1261	-0.45513		63.77	96.8799	-0.77528		62.898	98.3711	-0.2943		60.942	97.5661	-0.76254		59.022	99.3161	-0.41007
58.825	99.7138	-0.17683		25.6785	99.8178	-0.0357		60.99	99.4798	-0.24916		62.095	98.1239	-0.45551		63.81	96.8783	-0.77367		62.938	98.371	-0.2952		60.982	97.5634	-0.76316		59.062	99.3151	-0.41068
58.865	99.7133	-0.17703		25.6832	99.8175	-0.0357		61.03	99.479	-0.24955		62.135	98.1217	-0.45587		63.85	96.8768	-0.77208		62.978	98.371	-0.2961		61.022	97.5608	-0.76378		59.102	99.3137	-0.41128
58.905	99.7126	-0.17722		25.6895	99.8172	-0.0357		61.07	99.4781	-0.24994		62.175	98.1195	-0.45621		63.89	96.8753	-0.77049		63.018	98.371	-0.297		61.062	97.5582	-0.76439		59.142	99.3119	-0.41189
58.945	99.7119	-0.17741		25.7022	99.8169	-0.0356		61.11	99.4771	-0.25033		62.215	98.1173	-0.45653		63.93	96.8738	-0.76891		63.058	98.3711	-0.29789		61.102	97.5554	-0.765		59.182	99.3099	-0.41249
58.985	99.7114	-0.1776		25.7209	99.8166	-0.0356		61.15	99.4759	-0.25071		62.255	98.1152	-0.45683		63.97	96.872	-0.76733		63.098	98.3712	-0.29878		61.142	97.5526	-0.7656		59.222	99.3079	-0.41309
59.025	99.7111	-0.17779		25.7425	99.8163	-0.0355		61.19	99.4747	-0.2511		62.295	98.1131	-0.45711		64.01	96.8703	-0.76575		63.138	98.3712	-0.29968		61.182	97.5498	-0.7662		59.262	99.3064	-0.41369
59.065	99.7109	-0.17799		25.7642	99.816	-0.0355		61.23	99.4734	-0.25147		62.335	98.1109	-0.45736		64.05	96.8689	-0.76419		63.178	98.3708	-0.30058		61.222	97.547	-0.76679		59.302	99.3053	-0.41429
59.105	99.7106	-0.17818		25.7831	99.8157	-0.0355		61.27	99.4722	-0.25184		62.375	98.1084	-0.45759		64.09	96.8681	-0.76264		63.218	98.3702	-0.30148		61.262	97.5442	-0.76738		59.342	99.3044	-0.41488
59.145	99.7102	-0.17837		25.7968	99.8156	-0.0354		61.31	99.471	-0.2522		62.415	98.1057	-0.4578		64.13	96.8676	-0.76111		63.258	98.3696	-0.30238		61.302	97.5415	-0.76796		59.382	99.3033	-0.41548
59.185	99.7095	-0.17855		25.8077	99.8154	-0.0354		61.35	99.4698	-0.25256		62.455	98.1031	-0.45798		64.17	96.8666	-0.7596		63.298	98.3693	-0.30327		61.342	97.5387	-0.76854		59.422	99.302	-0.41607
59.225	99.7084	-0.17874		25.8207	99.8153	-0.0354		61.39	99.4685	-0.25292		62.495	98.1008	-0.45814		64.21	96.8647	-0.75809		63.338	98.3689	-0.30417		61.382	97.5358	-0.7691		59.462	99.3002	-0.41666
59.265	99.7071	-0.17893		25.8376	99.8152	-0.0354		61.43	99.4673	-0.25327		62.535	98.0987	-0.45827		64.25	96.8622	-0.7566		63.378	98.368	-0.30505		61.422	97.5328	-0.76966		59.502	99.2981	-0.41725
59.305	99.706	-0.17912		25.8544	99.815	-0.0353		61.47	99.4663	-0.25362		62.575	98.0965	-0.45837		64.29	96.8599	-0.75511		63.418	98.3663	-0.30594		61.462	97.5297	-0.77021		59.542	99.2959	-0.41783
59.345	99.7053	-0.1793		25.8671	99.8148	-0.0353		61.51	99.4653	-0.25396		62.615	98.0942	-0.45844		64.33	96.8582	-0.75365		63.458	98.364	-0.30683		61.502	97.5266	-0.77076		59.582	99.294	-0.41841
59.385	99.7047	-0.17949		25.8776	99.8145	-0.0353		61.55	99.4643	-0.2543		62.655	98.092	-0.45848		64.37	96.8568	-0.7522		63.498	98.3617	-0.30771		61.542	97.5237	-0.7713		59.622	99.2925	-0.41899
59.425	99.7042	-0.17968		25.8908	99.8142	-0.0353		61.59	99.4631	-0.25463		62.695	98.0904	-0.4585		64.41	96.8552	-0.75076		63.538	98.3595	-0.30858		61.582	97.521	-0.77184		59.662	99.2913	-0.41957
59.465	99.7036	-0.17986		25.9079	99.8139	-0.0353		61.63	99.4618	-0.25496		62.735	98.0891	-0.45848		64.45	96.853	-0.74933		63.578	98.3575	-0.30945		61.622	97.5184	-0.77238		59.702	99.2903	-0.42015
59.505	99.7029	-0.18005		25.9239	99.8136	-0.0353		61.67	99.4607	-0.25529		62.775	98.0879	-0.45843		64.49	96.8505	-0.74791		63.618	98.3554	-0.31032		61.662	97.5159	-0.7729		59.742	99.289	-0.42073
59.545	99.7022	-0.18023		25.9337	99.8135	-0.0353		61.71	99.4599	-0.2556		62.815	98.0862	-0.45835		64.53	96.8484	-0.7465		63.658	98.3532	-0.31119		61.702	97.5131	-0.77342		59.782	99.2874	-0.42131
59.585	99.7016	-0.18042		25.9399	99.8133	-0.0353		61.75	99.4593	-0.25592		62.855	98.0844	-0.45824		64.57	96.8468	-0.74511		63.698	98.3511	-0.31206		61.742	97.5099	-0.77393		59.822	99.2852	-0.42189
59.625	99.701	-0.1806		25.9488	99.8132	-0.0353		61.79	99.4585	-0.25623		62.895	98.0827	-0.45809		64.61	96.8454	-0.74373		63.738	98.3492	-0.31292		61.782	97.5066	-0.77444		59.862	99.2829	-0.42247
59.665	99.7004	-0.18078		25.9638	99.8131	-0.0353		61.83	99.4575	-0.25654		62.935	98.0815	-0.45791		64.65	96.8438	-0.74238		63.778	98.3475	-0.31377		61.822	97.5033	-0.77494		59.902	99.2811	-0.42306
59.705	99.6999	-0.18097		25.9822	99.8129	-0.0353		61.87	99.4565	-0.25684		62.975	98.0802	-0.45769		64.69	96.8416	-0.74104		63.818	98.3461	-0.31462		61.862	97.5004	-0.77543		59.942	99.2798	-0.42364
59.745	99.6994	-0.18115		26.001	99.8127	-0.0353		61.91	99.4556	-0.25714		63.015	98.0786	-0.45744		64.73	96.8392	-0.73972		63.858	98.3448	-0.31547		61.902	97.4977	-0.77591		59.982	99.2788	-0.42422
59.785	99.6988	-0.18133		26.0185	99.8126	-0.0353		61.95	99.4549	-0.25743		63.055	98.0764	-0.45716		64.77	96.8367	-0.7384		63.898	98.3438	-0.31632		61.942	97.4951	-0.7764		60.022	99.2776	-0.4248
59.825	99.6982	-0.18151		26.0335	99.8126	-0.0353		61.99	99.4542	-0.25772		63.095	98.0741	-0.45684		64.81	96.8344	-0.7371		63.938	98.3428	-0.31716		61.982	97.4926	-0.77687		60.062	99.2762	-0.42537
59.865	99.6973	-0.18169		26.0464	99.8127	-0.0353		62.03	99.4533	-0.258		63.135	98.0718	-0.45649		64.85	96.8321	-0.73582		63.978	98.3418	-0.318		62.022	97.4898	-0.77734		60.102	99.2744	-0.42595
59.905	99.6963	-0.18187		26.0601	99.8129	-0.0353		62.07	99.4523	-0.25829		63.175	98.0696	-0.4561		64.89	96.8298	-0.73455		64.018	98.3408	-0.31883		62.062	97.4867	-0.7778		60.142	99.2724	-0.42652
59.945	99.6953	-0.18205		26.0772	99.8129	-0.0353		62.11	99.4513	-0.25856		63.215	98.0675	-0.45568		64.93	96.8276	-0.73332		64.058	98.3397	-0.31965		62.102	97.4833	-0.77825		60.182	99.2704	-0.42709
59.985	99.6943	-0.18223		26.0951	99.8129	-0.0353		62.15	99.4503	-0.25883		63.255	98.0654	-0.45524		64.97	96.8253	-0.7321		64.098	98.3385	-0.32047		62.142	97.4801	-0.7787		60.222	99.2684	-0.42767
60.025	99.6933	-0.18241		26.1088	99.8129	-0.0354		62.19	99.4493	-0.2591		63.295	98.0632	-0.45476		65.01	96.823	-0.73089		64.138	98.3374	-0.32128		62.182	97.4772	-0.77914		60.262	99.2665	-0.42825
60.065	99.6923	-0.18258		26.1171	99.8129	-0.0354		62.23	99.4484	-0.25936		63.335	98.061	-0.45425		65.05	96.8207	-0.7297		64.178	98.3366	-0.32208		62.222	97.4745	-0.77957		60.302	99.2648	-0.42884
60.105	99.6913	-0.18276		26.1273	99.8129	-0.0354		62.27	99.4475	-0.25962		63.375	98.0589	-0.45371		65.09	96.8184	-0.72852		64.218	98.336	-0.32288		62.262	97.4718	-0.78		60.342	99.2632	-0.42942
60.145	99.6904	-0.18293		26.1458	99.8129	-0.0354		62.31	99.4465	-0.25987		63.415	98.0567	-0.45314		65.13	96.8161	-0.72737		64.258	98.3355	-0.32368		62.302	97.4691	-0.78043		60.382	99.2616	-0.43
60.185	99.6898	-0.1831		26.1688	99.8129	-0.0355		62.35	99.4453	-0.26012		63.455	98.0546	-0.45254		65.17	96.8138	-0.72623		64.298	98.335	-0.32447		62.342	97.4662	-0.78085		60.422	99.2601	-0.43058
60.225	99.6894	-0.18328		26.1864	99.8129	-0.0355		62.39	99.4441	-0.26037		63.495	98.0525	-0.45191		65.21	96.8115	-0.72513		64.338	98.3341	-0.32526		62.382	97.4629	-0.78126		60.462	99.2586	-0.43117
60.265	99.6893	-0.18345		26.195	99.8129	-0.0355		62.43	99.4429	-0.26061		63.535	98.0502	-0.45126		65.25	96.8092	-0.72404		64.378	98.333	-0.32604		62.422	97.4594	-0.78167		60.502	99.2571	-0.43175
60.305	99.689	-0.18362		26.2023	99.8129	-0.0355		62.47	99.4419	-0.26085		63.575	98.0477	-0.45058		65.29	96.8068	-0.72297		64.418	98.3316	-0.32681		62.462	97.456	-0.78207		60.542	99.2554	-0.43234
60.345	99.6886	-0.1838		26.2165	99.8129	-0.0356		62.51	99.441	-0.26109		63.615	98.0451	-0.44987		65.33	96.8047	-0.72192		64.458	98.33	-0.32758		62.502	97.4528	-0.78246		60.582	99.2537	-0.43293
60.385	99.6881	-0.18397		26.2371	99.8129	-0.0356		62.55	99.4399	-0.26132		63.655	98.0425	-0.44913		65.37	96.8029	-0.72087		64.498	98.3284	-0.32834		62.542	97.4499	-0.78285		60.622	99.2519	-0.43351
60.425	99.6875	-0.18414		26.2595	99.8129	-0.0357		62.59	99.4388	-0.26155		63.695	98.0402	-0.44837		65.41	96.8014	-0.71984		64.538	98.3268	-0.3291		62.582	97.4472	-0.78324		60.662	99.2502	-0.4341
60.465	99.6869	-0.18431		26.2795	99.8129	-0.0357		62.63	99.4375	-0.26177		63.735	98.0382	-0.44759		65.45	96.8001	-0.71883		64.578	98.3252	-0.32986		62.622	97.4445	-0.78362		60.702	99.2486	-0.43469
60.505	99.6862	-0.18448		26.2951	99.8129	-0.0357		62.67	99.4362	-0.26199		63.775	98.0363	-0.44679		65.49	96.7988	-0.71784		64.618	98.3237	-0.33061		62.662	97.4416	-0.78399		60.742	99.247	-0.43528
60.545	99.6853	-0.18465		26.3046	99.8129	-0.0358		62.71	99.435	-0.26221		63.815	98.0346	-0.44597		65.53	96.7973	-0.71687		64.658	98.3221	-0.33135		62.702	97.4386	-0.78435		60.782	99.2451	-0.43587
60.585	99.6842	-0.18481		26.3114	99.8129	-0.0358		62.75	99.4338	-0.26243		63.855	98.033	-0.44514		65.57	96.7954	-0.71592		64.698	98.3205	-0.33209		62.742	97.4354	-0.78471		60.822	99.2432	-0.43645
60.625	99.6833	-0.18498		26.3209	99.8129	-0.0359		62.79	99.4327	-0.26264		63.895	98.0312	-0.44429		65.61	96.7931	-0.715		64.738	98.319	-0.33281		62.782	97.4317	-0.78507		60.862	99.2417	-0.43704
60.665	99.6824	-0.18515		26.3364	99.8129	-0.0359		62.83	99.4315	-0.26285		63.935	98.0294	-0.44342		65.65	96.7907	-0.71409		64.778	98.3174	-0.33354		62.822	97.4275	-0.78542		60.902	99.2408	-0.43763
60.705	99.6818	-0.18532		26.3558	99.8129	-0.036		62.87	99.4301	-0.26305		63.975	98.0279	-0.44253		65.69	96.7887	-0.71319		64.818	98.3159	-0.33425		62.862	97.4234	-0.78577		60.942	99.2401	-0.43823
60.745	99.6813	-0.18548		26.3767	99.8128	-0.036		62.91	99.4287	-0.26326		64.015	98.0265	-0.44163		65.73	96.7872	-0.71231		64.858	98.3143	-0.33497		62.902	97.4196	-0.78612		60.982	99.2387	-0.43882
60.785	99.6809	-0.18565		26.3958	99.8126	-0.0361		62.95	99.4272	-0.26345		64.055	98.0253	-0.44072		65.77	96.7858	-0.71145		64.898	98.3125	-0.33568		62.942	97.4166	-0.78646		61.022	99.2362	-0.43942
60.825	99.6806	-0.18581		26.4098	99.8125	-0.0361		62.99	99.4258	-0.26365		64.095	98.0239	-0.4398		65.81	96.7841	-0.7106		64.938	98.3109	-0.33639		62.982	97.414	-0.78679		61.062	99.2335	-0.44002
60.865	99.6802	-0.18597		26.4183	99.8125	-0.0362		63.03	99.4246	-0.26384		64.135	98.0224	-0.43887		65.85	96.7819	-0.70978		64.978	98.3096	-0.33709		63.022	97.4116	-0.78712		61.102	99.2315	-0.44062
60.905	99.6797	-0.18613		26.427	99.8125	-0.0362		63.07	99.4235	-0.26403		64.175	98.0205	-0.43794		65.89	96.7795	-0.70898		65.018	98.3086	-0.33779		63.062	97.409	-0.78745		61.142	99.2305	-0.44122
60.945	99.679	-0.18629		26.4417	99.8126	-0.0363		63.11	99.4223	-0.26421		64.215	98.0184	-0.43699		65.93	96.777	-0.7082		65.058	98.3077	-0.33847		63.102	97.4056	-0.78777		61.182	99.2298	-0.44183
60.985	99.6782	-0.18645		26.4617	99.8126	-0.0363		63.15	99.4211	-0.26439		64.255	98.0162	-0.43604		65.97	96.7747	-0.70744		65.098	98.3063	-0.33915		63.142	97.401	-0.78809		61.222	99.2285	-0.44243
61.025	99.6773	-0.18661		26.4833	99.8125	-0.0364		63.19	99.4199	-0.26458		64.295	98.0141	-0.43508		66.01	96.7725	-0.70669		65.138	98.3042	-0.33982		63.182	97.3961	-0.78841		61.262	99.2266	-0.44304
61.065	99.6764	-0.18677		26.5033	99.8122	-0.0364		63.23	99.4187	-0.26475		64.335	98.0121	-0.43413		66.05	96.7705	-0.70595		65.178	98.302	-0.3405		63.222	97.3923	-0.78872		61.302	99.2246	-0.44365
61.105	99.6756	-0.18692		26.5197	99.8119	-0.0365		63.27	99.4175	-0.26493		64.375	98.0105	-0.43318		66.09	96.7685	-0.70523		65.218	98.3	-0.34117		63.262	97.3902	-0.78903		61.342	99.223	-0.44426
61.145	99.6749	-0.18708		26.5312	99.8117	-0.0365		63.31	99.4162	-0.2651		64.415	98.009	-0.43224		66.13	96.7661	-0.70453		65.258	98.2985	-0.34184		63.302	97.3887	-0.78934		61.382	99.2218	-0.44488
61.185	99.6744	-0.18724		26.5412	99.8115	-0.0366		63.35	99.415	-0.26527		64.455	98.0078	-0.43128		66.17	96.7629	-0.70385		65.298	98.297	-0.3425		63.342	97.3865	-0.78964		61.422	99.2206	-0.4455
61.225	99.6739	-0.18739		26.5551	99.8115	-0.0366		63.39	99.4138	-0.26543		64.495	98.0065	-0.43033		66.21	96.759	-0.70318		65.338	98.2952	-0.34316		63.382	97.3832	-0.78994		61.462	99.2194	-0.44611
61.265	99.6735	-0.18754		26.5751	99.8114	-0.0367		63.43	99.4128	-0.2656		64.535	98.005	-0.42939		66.25	96.7551	-0.70253		65.378	98.2931	-0.34382		63.422	97.3799	-0.79024		61.502	99.218	-0.44674
61.305	99.6731	-0.18769		26.5962	99.8112	-0.0367		63.47	99.412	-0.26576		64.575	98.0033	-0.42845		66.29	96.7515	-0.70189		65.418	98.2909	-0.34447		63.462	97.3778	-0.79053		61.542	99.2165	-0.44736
61.345	99.6727	-0.18784		26.6134	99.8108	-0.0368		63.51	99.4114	-0.26591		64.615	98.0015	-0.42752		66.33	96.7484	-0.70127		65.458	98.2888	-0.34512		63.502	97.3761	-0.79082		61.582	99.2147	-0.44798
61.385	99.672	-0.188		26.6265	99.8104	-0.0368		63.55	99.4107	-0.26607		64.655	98	-0.4266		66.37	96.7457	-0.70066		65.498	98.2868	-0.34576		63.542	97.3736	-0.79111		61.622	99.2129	-0.44861
61.425	99.671	-0.18815		26.6377	99.81	-0.0369		63.59	99.41	-0.26622		64.695	97.9988	-0.42569		66.41	96.7432	-0.70008		65.538	98.2846	-0.3464		63.582	97.3694	-0.7914		61.662	99.2108	-0.44924
61.465	99.6697	-0.1883		26.6487	99.8098	-0.0369		63.63	99.4093	-0.26637		64.735	97.9976	-0.42478		66.45	96.7409	-0.6995		65.578	98.2821	-0.34704		63.622	97.3645	-0.79168		61.702	99.2088	-0.44988
61.505	99.6685	-0.18844		26.6601	99.8097	-0.0369		63.67	99.4085	-0.26652		64.775	97.9964	-0.42389		66.49	96.7388	-0.69894		65.618	98.2794	-0.34767		63.662	97.3606	-0.79196		61.742	99.2072	-0.45052
61.545	99.6674	-0.18859		26.6723	99.8096	-0.037		63.71	99.4078	-0.26666		64.815	97.9951	-0.423		66.53	96.7368	-0.69839		65.658	98.2768	-0.3483		63.702	97.3582	-0.79224		61.782	99.2062	-0.45116
61.585	99.6665	-0.18874		26.687	99.8095	-0.037		63.75	99.4071	-0.2668		64.855	97.9937	-0.42212		66.57	96.7348	-0.69785		65.698	98.2746	-0.34893		63.742	97.3565	-0.79251		61.822	99.2056	-0.45181
61.625	99.6657	-0.18889		26.7064	99.8093	-0.0371		63.79	99.4066	-0.26694		64.895	97.9924	-0.42127		66.61	96.7321	-0.69732		65.738	98.2725	-0.34955		63.782	97.3544	-0.79279		61.862	99.2048	-0.45246
61.665	99.6651	-0.18903		26.7298	99.8092	-0.0371		63.83	99.4062	-0.26708		64.935	97.9911	-0.42042		66.65	96.7287	-0.69681		65.778	98.2706	-0.35018		63.822	97.3517	-0.79307		61.902	99.2036	-0.45311
61.705	99.6646	-0.18918		26.7516	99.8091	-0.0372		63.87	99.4057	-0.26721		64.975	97.99	-0.4196		66.69	96.7248	-0.69632		65.818	98.2685	-0.3508		63.862	97.349	-0.79334		61.942	99.202	-0.45376
61.745	99.6644	-0.18932		26.7663	99.8089	-0.0372		63.91	99.4053	-0.26735		65.015	97.9892	-0.4188		66.73	96.7209	-0.69583		65.858	98.2665	-0.35142		63.902	97.3464	-0.79361		61.982	99.2	-0.45441
61.785	99.6643	-0.18946		26.7761	99.8088	-0.0372		63.95	99.4048	-0.26747		65.055	97.9884	-0.41802		66.77	96.7174	-0.69536		65.898	98.2644	-0.35204		63.942	97.3438	-0.79388		62.022	99.1979	-0.45507
61.825	99.6641	-0.1896		26.7872	99.8087	-0.0373		63.99	99.4043	-0.2676		65.095	97.9877	-0.41726		66.81	96.7144	-0.69489		65.938	98.2623	-0.35266		63.982	97.3406	-0.79415		62.062	99.1959	-0.45573
61.865	99.6635	-0.18974		26.8025	99.8085	-0.0373		64.03	99.4037	-0.26772		65.135	97.9869	-0.41652		66.85	96.7119	-0.69444		65.978	98.2602	-0.35328		64.022	97.3366	-0.79442		62.102	99.1943	-0.45639
61.905	99.6627	-0.18988		26.8191	99.8084	-0.0373		64.07	99.4033	-0.26784		65.175	97.9859	-0.4158		66.89	96.7096	-0.694		66.018	98.2581	-0.35391		64.062	97.3326	-0.7947		62.142	99.193	-0.45706
61.945	99.662	-0.19002		26.8339	99.8081	-0.0374		64.11	99.403	-0.26796		65.215	97.9846	-0.41509		66.93	96.7075	-0.69357		66.058	98.2559	-0.35453		64.102	97.3296	-0.79497		62.182	99.1917	-0.45772
61.985	99.6614	-0.19016		26.8486	99.8078	-0.0374		64.15	99.4029	-0.26808		65.255	97.9833	-0.41441		66.97	96.705	-0.69315		66.098	98.2538	-0.35516		64.142	97.3278	-0.79524		62.222	99.1902	-0.4584
62.025	99.6609	-0.19029		26.8672	99.8076	-0.0374		64.19	99.4026	-0.26819		65.295	97.982	-0.41375		67.01	96.7021	-0.69274		66.138	98.2521	-0.35579		64.182	97.3264	-0.79551		62.262	99.1884	-0.45907
62.065	99.6604	-0.19043		26.8905	99.8074	-0.0374		64.23	99.4022	-0.2683		65.335	97.9807	-0.41313		67.05	96.699	-0.69234		66.178	98.2506	-0.35643		64.222	97.3246	-0.79578		62.302	99.1866	-0.45975
62.105	99.6596	-0.19056		26.9132	99.8073	-0.0375		64.27	99.4017	-0.2684		65.375	97.9794	-0.41252		67.09	96.696	-0.69195		66.218	98.2491	-0.35706		64.262	97.3219	-0.79605		62.342	99.185	-0.46043
62.145	99.6589	-0.1907		26.9298	99.8072	-0.0375		64.31	99.4011	-0.26851		65.415	97.9781	-0.41194		67.13	96.6934	-0.69157		66.258	98.2472	-0.3577		64.302	97.3184	-0.79632		62.382	99.1834	-0.46111
62.185	99.6583	-0.19083		26.9413	99.807	-0.0375		64.35	99.4005	-0.26861		65.455	97.9769	-0.41139		67.17	96.6913	-0.6912		66.298	98.245	-0.35833		64.342	97.314	-0.79659		62.422	99.1817	-0.4618
62.225	99.6577	-0.19096		26.9517	99.8069	-0.0375		64.39	99.3997	-0.26871		65.495	97.9756	-0.41086		67.21	96.6895	-0.69083		66.338	98.2429	-0.35897		64.382	97.3096	-0.79687		62.462	99.18	-0.46249
62.265	99.6573	-0.19109		26.9645	99.8067	-0.0375		64.43	99.3989	-0.2688		65.535	97.9743	-0.41036		67.25	96.688	-0.69047		66.378	98.2413	-0.35962		64.422	97.3062	-0.79714		62.502	99.1782	-0.46318
62.305	99.6568	-0.19122		26.9824	99.8066	-0.0376		64.47	99.3981	-0.2689		65.575	97.973	-0.40989		67.29	96.6866	-0.69013		66.418	98.2403	-0.36028		64.462	97.3043	-0.79742		62.542	99.1766	-0.46387
62.345	99.6562	-0.19135		27.0072	99.8065	-0.0376		64.51	99.3975	-0.26899		65.615	97.9717	-0.40944		67.33	96.685	-0.68979		66.458	98.2395	-0.36094		64.502	97.3032	-0.7977		62.582	99.175	-0.46456
62.385	99.6554	-0.19148		27.0336	99.8064	-0.0376		64.55	99.3971	-0.26908		65.655	97.9704	-0.40902		67.37	96.6829	-0.68945		66.498	98.2386	-0.3616		64.542	97.3016	-0.79798		62.622	99.1734	-0.46525
62.425	99.6543	-0.19161		27.0526	99.8062	-0.0376		64.59	99.3967	-0.26916		65.695	97.9691	-0.40863		67.41	96.6805	-0.68912		66.538	98.2375	-0.36227		64.582	97.2991	-0.79825		62.662	99.1715	-0.46594
62.465	99.6532	-0.19174		27.0612	99.8059	-0.0376		64.63	99.3961	-0.26924		65.735	97.9679	-0.40826		67.45	96.6781	-0.6888		66.578	98.2364	-0.36294		64.622	97.296	-0.79853		62.702	99.1696	-0.46664
62.505	99.6522	-0.19186		27.067	99.8056	-0.0376		64.67	99.3949	-0.26932		65.775	97.9666	-0.40793		67.49	96.6758	-0.68848		66.618	98.2352	-0.36362		64.662	97.2926	-0.79882		62.742	99.1677	-0.46735
62.545	99.6515	-0.19199		27.0779	99.8054	-0.0376		64.71	99.3934	-0.2694		65.815	97.9653	-0.40762		67.53	96.6736	-0.68817		66.658	98.2341	-0.36431		64.702	97.2894	-0.7991		62.782	99.1661	-0.46805
62.585	99.6509	-0.19211		27.094	99.8051	-0.0376		64.75	99.3918	-0.26947		65.855	97.964	-0.40734		67.57	96.6716	-0.68786		66.698	98.2333	-0.36501		64.742	97.2866	-0.79939		62.822	99.1649	-0.46876
62.625	99.6501	-0.19224		27.1112	99.8047	-0.0376		64.79	99.3904	-0.26954		65.895	97.9627	-0.40709		67.61	96.6697	-0.68755		66.738	98.2328	-0.36572		64.782	97.2848	-0.79968		62.862	99.1639	-0.46947
62.665	99.6493	-0.19236		27.1271	99.804	-0.0376		64.83	99.389	-0.2696		65.935	97.9614	-0.40687		67.65	96.6674	-0.68725		66.778	98.2323	-0.36643		64.822	97.2831	-0.79997		62.902	99.1629	-0.47018
62.705	99.6485	-0.19248		27.1436	99.8032	-0.0375		64.87	99.3876	-0.26967		65.975	97.9601	-0.40668		67.69	96.6643	-0.68695		66.818	98.2317	-0.36715		64.862	97.2806	-0.80027		62.942	99.1615	-0.47089
62.745	99.6478	-0.19261		27.1623	99.8026	-0.0375		64.91	99.3862	-0.26973		66.015	97.9589	-0.40651		67.73	96.6603	-0.68665		66.858	98.2306	-0.36788		64.902	97.2766	-0.80056		62.982	99.159	-0.47161
62.785	99.6472	-0.19273		27.1828	99.802	-0.0375		64.95	99.3847	-0.26978		66.055	97.9576	-0.40637		67.77	96.6563	-0.68635		66.898	98.2295	-0.36862		64.942	97.2723	-0.80086		63.022	99.1557	-0.47233
62.825	99.6466	-0.19285		27.2029	99.8015	-0.0375		64.99	99.3833	-0.26983		66.095	97.9564	-0.40626		67.81	96.6535	-0.68606		66.938	98.2286	-0.36936		64.982	97.269	-0.80117		63.062	99.1528	-0.47305
62.865	99.646	-0.19297		27.2211	99.801	-0.0375		65.03	99.3818	-0.26988		66.135	97.9551	-0.40617		67.85	96.6518	-0.68577		66.978	98.228	-0.37011		65.022	97.2672	-0.80147		63.102	99.1513	-0.47377
62.905	99.6454	-0.19309		27.2366	99.8004	-0.0375		65.07	99.3804	-0.26993		66.175	97.9537	-0.4061		67.89	96.6508	-0.68549		67.018	98.2276	-0.37088		65.062	97.266	-0.80178		63.142	99.1509	-0.4745
62.945	99.6448	-0.19321		27.2492	99.7998	-0.0374		65.11	99.3791	-0.26997		66.215	97.9524	-0.40607		67.93	96.6494	-0.6852		67.058	98.2271	-0.37165		65.102	97.2642	-0.80209		63.182	99.1504	-0.47523
62.985	99.6441	-0.19333		27.2615	99.7993	-0.0374		65.15	99.3779	-0.27001		66.255	97.9512	-0.40605		67.97	96.6474	-0.68491		67.098	98.2266	-0.37244		65.142	97.2614	-0.80241		63.222	99.1491	-0.47595
63.025	99.6433	-0.19344		27.2776	99.7987	-0.0374		65.19	99.3768	-0.27004		66.295	97.9502	-0.40606		68.01	96.6449	-0.68462		67.138	98.2261	-0.37324		65.182	97.2581	-0.80272		63.262	99.147	-0.47668
63.065	99.6422	-0.19356		27.2982	99.7982	-0.0373		65.23	99.3758	-0.27007		66.335	97.9494	-0.40609		68.05	96.6419	-0.68434		67.178	98.2256	-0.37406		65.222	97.2543	-0.80304		63.302	99.1446	-0.47741
63.105	99.6408	-0.19368		27.3166	99.7979	-0.0373		65.27	99.3749	-0.2701		66.375	97.9486	-0.40615		68.09	96.6386	-0.68405		67.218	98.2251	-0.37488		65.262	97.2506	-0.80336		63.342	99.1424	-0.47814
63.145	99.6393	-0.1938		27.3267	99.7976	-0.0373		65.31	99.374	-0.27012		66.415	97.9474	-0.40622		68.13	96.6357	-0.68376		67.258	98.2245	-0.37572		65.302	97.2476	-0.80369		63.382	99.1403	-0.47888
63.185	99.6379	-0.19391		27.3329	99.7975	-0.0372		65.35	99.3731	-0.27014		66.455	97.9461	-0.40632		68.17	96.6334	-0.68347		67.298	98.2239	-0.37656		65.342	97.2458	-0.80402		63.422	99.1386	-0.47961
63.225	99.6367	-0.19403		27.3451	99.7974	-0.0372		65.39	99.3721	-0.27015		66.495	97.9447	-0.40643		68.21	96.6319	-0.68318		67.338	98.2233	-0.37741		65.382	97.2443	-0.80435		63.462	99.1373	-0.48034
63.265	99.6357	-0.19414		27.3677	99.7973	-0.0371		65.43	99.3712	-0.27017		66.535	97.9433	-0.40656		68.25	96.6307	-0.68289		67.378	98.2229	-0.37828		65.422	97.2426	-0.80469		63.502	99.1363	-0.48108
63.305	99.6349	-0.19426		27.3945	99.7971	-0.0371		65.47	99.3702	-0.27017		66.575	97.9421	-0.40671		68.29	96.6295	-0.68259		67.418	98.2228	-0.37916		65.462	97.2399	-0.80503		63.542	99.1353	-0.48181
63.345	99.6344	-0.19438		27.4186	99.797	-0.0371		65.51	99.3693	-0.27017		66.615	97.9411	-0.40687		68.33	96.6281	-0.68229		67.458	98.2229	-0.38006		65.502	97.2366	-0.80538		63.582	99.1342	-0.48255
63.385	99.6341	-0.19449		27.4381	99.797	-0.037		65.55	99.3684	-0.27017		66.655	97.9403	-0.40706		68.37	96.6264	-0.68199		67.498	98.2229	-0.38097		65.542	97.2331	-0.80573		63.622	99.1327	-0.48329
63.425	99.6338	-0.1946		27.4535	99.7971	-0.037		65.59	99.3674	-0.27016		66.695	97.9394	-0.40726		68.41	96.6243	-0.68168		67.538	98.2225	-0.3819		65.582	97.2296	-0.80608		63.662	99.1307	-0.48403
63.465	99.6336	-0.19472		27.4662	99.7973	-0.0369		65.63	99.3664	-0.27015		66.735	97.9384	-0.40747		68.45	96.6219	-0.68137		67.578	98.222	-0.38284		65.622	97.2264	-0.80643		63.702	99.1284	-0.48477
63.505	99.6332	-0.19483		27.4786	99.7974	-0.0368		65.67	99.3653	-0.27014		66.775	97.9371	-0.40769		68.49	96.6197	-0.68105		67.618	98.2214	-0.38379		65.662	97.2237	-0.80679		63.742	99.1262	-0.48551
63.545	99.6327	-0.19494		27.4933	99.7975	-0.0368		65.71	99.3641	-0.27012		66.815	97.9357	-0.40793		68.53	96.6178	-0.68073		67.658	98.2208	-0.38476		65.702	97.2215	-0.80716		63.782	99.1245	-0.48626
63.585	99.632	-0.19506		27.5107	99.7975	-0.0367		65.75	99.3629	-0.27009		66.855	97.9344	-0.40817		68.57	96.6163	-0.68041		67.698	98.2203	-0.38574		65.742	97.2194	-0.80753		63.822	99.1231	-0.487
63.625	99.6309	-0.19517		27.53	99.7974	-0.0367		65.79	99.3616	-0.27006		66.895	97.9331	-0.40843		68.61	96.615	-0.68008		67.738	98.2198	-0.38674		65.782	97.2173	-0.8079		63.862	99.1218	-0.48775
63.665	99.6296	-0.19529		27.5504	99.7974	-0.0366		65.83	99.3604	-0.27003		66.935	97.9319	-0.40869		68.65	96.6137	-0.67975		67.778	98.2193	-0.38775		65.822	97.2148	-0.80827		63.902	99.1205	-0.4885
63.705	99.6283	-0.1954		27.571	99.7974	-0.0365		65.87	99.3594	-0.26999		66.975	97.9307	-0.40896		68.69	96.6123	-0.67941		67.818	98.2188	-0.38878		65.862	97.2115	-0.80865		63.942	99.119	-0.48924
63.745	99.6274	-0.19551		27.5907	99.7976	-0.0365		65.91	99.3584	-0.26995		67.015	97.9294	-0.40923		68.73	96.6106	-0.67906		67.858	98.2183	-0.38983		65.902	97.2071	-0.80904		63.982	99.1172	-0.48999
63.785	99.6267	-0.19563		27.6095	99.7977	-0.0364		65.95	99.3575	-0.2699		67.055	97.9279	-0.40951		68.77	96.6085	-0.67871		67.898	98.2178	-0.3909		65.942	97.2028	-0.80943		64.022	99.1152	-0.49073
63.825	99.6263	-0.19574		27.6274	99.7978	-0.0364		65.99	99.3566	-0.26985		67.095	97.9263	-0.40979		68.81	96.6063	-0.67835		67.938	98.2173	-0.39199		65.982	97.1996	-0.80983		64.062	99.1133	-0.49148
63.865	99.6258	-0.19586		27.6444	99.7977	-0.0363		66.03	99.3557	-0.26979		67.135	97.9245	-0.41007		68.85	96.6039	-0.67799		67.978	98.2166	-0.39309		66.022	97.1981	-0.81023		64.102	99.1118	-0.49222
63.905	99.6254	-0.19597		27.6596	99.7975	-0.0362		66.07	99.3547	-0.26973		67.175	97.9227	-0.41035		68.89	96.6016	-0.67761		68.018	98.2157	-0.3942		66.062	97.197	-0.81063		64.142	99.1104	-0.49297
63.945	99.625	-0.19608		27.6724	99.7973	-0.0362		66.11	99.3535	-0.26966		67.215	97.921	-0.41063		68.93	96.5994	-0.67723		68.058	98.2146	-0.39532		66.102	97.1948	-0.81104		64.182	99.1085	-0.49371
63.985	99.6245	-0.1962		27.6851	99.7972	-0.0361		66.15	99.3523	-0.26959		67.255	97.9194	-0.41091		68.97	96.5971	-0.67684		68.098	98.2134	-0.39646		66.142	97.1912	-0.81145		64.222	99.1059	-0.49445
64.025	99.624	-0.19631		27.7017	99.7971	-0.036		66.19	99.3511	-0.26951		67.295	97.918	-0.41119		69.01	96.5949	-0.67644		68.138	98.2122	-0.39763		66.182	97.187	-0.81187		64.262	99.1032	-0.49519
64.065	99.6234	-0.19643		27.7231	99.7971	-0.0359		66.23	99.3502	-0.26943		67.335	97.9168	-0.41146		69.05	96.5926	-0.67604		68.178	98.2112	-0.39881		66.222	97.1832	-0.81228		64.302	99.1014	-0.49594
64.105	99.6225	-0.19654		27.7437	99.7971	-0.0359		66.27	99.3493	-0.26934		67.375	97.9156	-0.41174		69.09	96.5904	-0.67562		68.218	98.2105	-0.40002		66.262	97.18	-0.81271		64.342	99.1008	-0.49669
64.145	99.6215	-0.19666		27.7582	99.797	-0.0358		66.31	99.3482	-0.26925		67.415	97.9144	-0.412		69.13	96.5883	-0.6752		68.258	98.2101	-0.40124		66.302	97.1772	-0.81314		64.382	99.1001	-0.49744
64.185	99.6204	-0.19678		27.7686	99.7969	-0.0357		66.35	99.3468	-0.26915		67.455	97.9132	-0.41226		69.17	96.5861	-0.67476		68.298	98.2096	-0.40248		66.342	97.1746	-0.81358		64.422	99.0982	-0.49818
64.225	99.6194	-0.19689		27.7804	99.7967	-0.0357		66.39	99.3453	-0.26905		67.495	97.9117	-0.41251		69.21	96.5836	-0.67432		68.338	98.2088	-0.40374		66.382	97.1722	-0.81402		64.462	99.0951	-0.49893
64.265	99.6185	-0.19701		27.7971	99.7966	-0.0356		66.43	99.344	-0.26894		67.535	97.9101	-0.41276		69.25	96.5807	-0.67386		68.378	98.2078	-0.40501		66.422	97.1699	-0.81446		64.502	99.0919	-0.49967
64.305	99.6176	-0.19713		27.8175	99.7964	-0.0355		66.47	99.3431	-0.26883		67.575	97.9083	-0.413		69.29	96.5776	-0.67339		68.418	98.2066	-0.4063		66.462	97.1677	-0.8149		64.542	99.09	-0.5004
64.345	99.6169	-0.19725		27.84	99.7962	-0.0354		66.51	99.3422	-0.26871		67.615	97.9064	-0.41322		69.33	96.5745	-0.67292		68.458	98.2056	-0.4076		66.502	97.1652	-0.81535		64.582	99.089	-0.50114
64.385	99.6165	-0.19737		27.8634	99.7959	-0.0354		66.55	99.3412	-0.26859		67.655	97.9043	-0.41344		69.37	96.5715	-0.67243		68.498	98.2045	-0.40891		66.542	97.1618	-0.8158		64.622	99.0879	-0.50187
64.425	99.6162	-0.19749		27.8868	99.7956	-0.0353		66.59	99.34	-0.26846		67.695	97.9021	-0.41365		69.41	96.5686	-0.67194		68.538	98.2035	-0.41024		66.582	97.1575	-0.81626		64.662	99.0858	-0.50262
64.465	99.6161	-0.19761		27.9089	99.7953	-0.0352		66.63	99.3388	-0.26833		67.735	97.8997	-0.41385		69.45	96.5656	-0.67143		68.578	98.2025	-0.41159		66.622	97.1533	-0.81673		64.702	99.0831	-0.50336
64.505	99.6159	-0.19773		27.9273	99.795	-0.0351		66.67	99.3375	-0.26819		67.775	97.8971	-0.41403		69.49	96.5625	-0.67091		68.618	98.2014	-0.41295		66.662	97.1502	-0.8172		64.742	99.0806	-0.5041
64.545	99.6155	-0.19785		27.94	99.7949	-0.0351		66.71	99.3363	-0.26805		67.815	97.8945	-0.41421		69.53	96.5595	-0.67037		68.658	98.2004	-0.41433		66.702	97.1487	-0.81767		64.782	99.0788	-0.50484
64.585	99.6149	-0.19797		27.9503	99.7949	-0.035		66.75	99.3352	-0.2679		67.855	97.892	-0.41437		69.57	96.5567	-0.66982		68.698	98.1995	-0.41573		66.742	97.1476	-0.81814		64.822	99.0775	-0.50557
64.625	99.6141	-0.19809		27.9641	99.795	-0.0349		66.79	99.3342	-0.26775		67.895	97.8895	-0.41452		69.61	96.5542	-0.66927		68.738	98.1985	-0.41714		66.782	97.1458	-0.81862		64.862	99.0766	-0.5063
64.665	99.6132	-0.19822		27.9842	99.795	-0.0349		66.83	99.3333	-0.2676		67.935	97.8869	-0.41465		69.65	96.552	-0.66869		68.778	98.1973	-0.41857		66.822	97.143	-0.81911		64.902	99.0757	-0.50703
64.705	99.6123	-0.19834		28.0066	99.795	-0.0348		66.87	99.3323	-0.26743		67.975	97.8844	-0.41477		69.69	96.5503	-0.66811		68.818	98.1959	-0.42001		66.862	97.1394	-0.81961		64.942	99.0742	-0.50775
64.745	99.6115	-0.19847		28.0272	99.7949	-0.0347		66.91	99.3314	-0.26726		68.015	97.8819	-0.41488		69.73	96.5489	-0.66751		68.858	98.1943	-0.42147		66.902	97.1352	-0.82011		64.982	99.0717	-0.50848
64.785	99.611	-0.1986		28.0465	99.7947	-0.0346		66.95	99.3304	-0.26709		68.055	97.8793	-0.41497		69.77	96.5474	-0.6669		68.898	98.1927	-0.42295		66.942	97.1309	-0.82062		65.022	99.0684	-0.5092
64.825	99.6106	-0.19872		28.0676	99.7946	-0.0346		66.99	99.3295	-0.26691		68.095	97.8768	-0.41505		69.81	96.5457	-0.66627		68.938	98.1911	-0.42444		66.982	97.1274	-0.82113		65.062	99.0654	-0.50992
64.865	99.6103	-0.19885		28.0906	99.7946	-0.0345		67.03	99.3286	-0.26673		68.135	97.8743	-0.41511		69.85	96.5435	-0.66562		68.978	98.1896	-0.42595		67.022	97.1252	-0.82164		65.102	99.0636	-0.51064
64.905	99.6101	-0.19898		28.111	99.7946	-0.0344		67.07	99.3276	-0.26655		68.175	97.8719	-0.41515		69.89	96.5411	-0.66496		69.018	98.1881	-0.42747		67.062	97.1236	-0.82216		65.142	99.0625	-0.51136
64.945	99.6097	-0.19912		28.1242	99.7947	-0.0344		67.11	99.3265	-0.26636		68.215	97.8698	-0.41517		69.93	96.5386	-0.66429		69.058	98.1865	-0.429		67.102	97.1219	-0.82268		65.182	99.0612	-0.51208
64.985	99.609	-0.19925		28.1337	99.7949	-0.0343		67.15	99.3253	-0.26616		68.255	97.8679	-0.41518		69.97	96.5363	-0.66361		69.098	98.185	-0.43055		67.142	97.1193	-0.8232		65.222	99.0588	-0.51279
65.025	99.6083	-0.19938		28.1471	99.795	-0.0342		67.19	99.3241	-0.26596		68.295	97.8665	-0.41517		70.01	96.5341	-0.66291		69.138	98.1834	-0.43211		67.182	97.1161	-0.82373		65.262	99.0559	-0.5135
65.065	99.6074	-0.19951		28.1675	99.795	-0.0342		67.23	99.323	-0.26575		68.335	97.8653	-0.41514		70.05	96.5322	-0.6622		69.178	98.1819	-0.43369		67.222	97.1128	-0.82427		65.302	99.0537	-0.5142
65.105	99.6066	-0.19965		28.1898	99.795	-0.0341		67.27	99.3221	-0.26555		68.375	97.8642	-0.4151		70.09	96.5306	-0.66147		69.218	98.1803	-0.43529		67.262	97.1097	-0.8248		65.342	99.0526	-0.51491
65.145	99.6059	-0.19978		28.2088	99.7951	-0.0341		67.31	99.3213	-0.26533		68.415	97.8629	-0.41503		70.13	96.5292	-0.66072		69.258	98.1788	-0.43691		67.302	97.1066	-0.82534		65.382	99.052	-0.51562
65.185	99.6053	-0.19992		28.2254	99.7952	-0.034		67.35	99.3206	-0.26511		68.455	97.8617	-0.41494		70.17	96.5281	-0.65996		69.298	98.1773	-0.43854		67.342	97.1034	-0.82588		65.422	99.0509	-0.51632
65.225	99.6048	-0.20006		28.2441	99.7954	-0.0339		67.39	99.3199	-0.26489		68.495	97.8604	-0.41484		70.21	96.5269	-0.65918		69.338	98.1757	-0.44018		67.382	97.1	-0.82643		65.462	99.0489	-0.51703
65.265	99.6044	-0.2002		28.2662	99.7954	-0.0339		67.43	99.3191	-0.26467		68.535	97.8591	-0.41471		70.25	96.5252	-0.65839		69.378	98.1741	-0.44183		67.422	97.097	-0.82698		65.502	99.0464	-0.51773
65.305	99.604	-0.20034		28.2881	99.7953	-0.0338		67.47	99.3181	-0.26444		68.575	97.8579	-0.41457		70.29	96.5224	-0.65759		69.418	98.1724	-0.44349		67.462	97.0946	-0.82754		65.542	99.0437	-0.51843
65.345	99.6034	-0.20048		28.3059	99.7953	-0.0338		67.51	99.3171	-0.26421		68.615	97.8566	-0.4144		70.33	96.5188	-0.65678		69.458	98.171	-0.44516		67.502	97.0925	-0.8281		65.582	99.0411	-0.51912
65.385	99.6028	-0.20062		28.3214	99.7951	-0.0337		67.55	99.3163	-0.26397		68.655	97.8554	-0.41422		70.37	96.5147	-0.65596		69.498	98.1698	-0.44685		67.542	97.0896	-0.82866		65.622	99.0391	-0.51982
65.425	99.6021	-0.20077		28.3387	99.7949	-0.0337		67.59	99.3157	-0.26373		68.695	97.8541	-0.41402		70.41	96.5107	-0.65512		69.538	98.1689	-0.44854		67.582	97.0852	-0.82923		65.662	99.0378	-0.52051
65.465	99.6015	-0.20091		28.3596	99.7946	-0.0336		67.63	99.315	-0.26349		68.735	97.8528	-0.41379		70.45	96.5069	-0.65426		69.578	98.1678	-0.45025		67.622	97.08	-0.8298		65.702	99.0369	-0.5212
65.505	99.6009	-0.20106		28.3803	99.7943	-0.0336		67.67	99.3141	-0.26324		68.775	97.8515	-0.41355		70.49	96.5034	-0.65339		69.618	98.1665	-0.45196		67.662	97.0755	-0.83037		65.742	99.0356	-0.52188
65.545	99.6003	-0.20121		28.3973	99.7941	-0.0336		67.71	99.3131	-0.26298		68.815	97.8503	-0.41329		70.53	96.5001	-0.65249		69.658	98.1648	-0.45368		67.702	97.0727	-0.83095		65.782	99.0333	-0.52257
65.585	99.5998	-0.20136		28.4129	99.794	-0.0335		67.75	99.3122	-0.26273		68.855	97.8491	-0.41302		70.57	96.4971	-0.65158		69.698	98.1633	-0.45541		67.742	97.0711	-0.83154		65.822	99.0306	-0.52326
65.625	99.5991	-0.20151		28.4326	99.7939	-0.0335		67.79	99.3114	-0.26247		68.895	97.8479	-0.41272		70.61	96.4942	-0.65065		69.738	98.1621	-0.45717		67.782	97.0696	-0.83213		65.862	99.0282	-0.52394
65.665	99.5983	-0.20167		28.457	99.7938	-0.0334		67.83	99.3105	-0.2622		68.935	97.8465	-0.41241		70.65	96.4917	-0.64971		69.778	98.1612	-0.45894		67.822	97.0674	-0.83272		65.902	99.0264	-0.52462
65.705	99.5972	-0.20182		28.4783	99.7936	-0.0334		67.87	99.3093	-0.26194		68.975	97.8447	-0.41208		70.69	96.489	-0.64875		69.818	98.1602	-0.46073		67.862	97.0646	-0.83331		65.942	99.0247	-0.5253
65.745	99.5958	-0.20198		28.4886	99.7934	-0.0334		67.91	99.3075	-0.26167		69.015	97.843	-0.41173		70.73	96.4857	-0.64778		69.858	98.1587	-0.46252		67.902	97.0611	-0.83391		65.982	99.0228	-0.52597
65.785	99.5943	-0.20214		28.4939	99.7931	-0.0333		67.95	99.3055	-0.2614		69.055	97.8416	-0.41136		70.77	96.4816	-0.64679		69.898	98.1571	-0.4643		67.942	97.0573	-0.83451		66.022	99.0206	-0.52663
65.825	99.5927	-0.2023		28.5065	99.7928	-0.0333		67.99	99.3036	-0.26112		69.095	97.8404	-0.41097		70.81	96.4769	-0.64578		69.938	98.1556	-0.4661		67.982	97.0537	-0.83511		66.062	99.0184	-0.5273
65.865	99.5914	-0.20246		28.5312	99.7927	-0.0333		68.03	99.3019	-0.26084		69.135	97.8392	-0.41057		70.85	96.4725	-0.64475		69.978	98.1545	-0.46791		68.022	97.0509	-0.83572		66.102	99.0165	-0.52796
65.905	99.5906	-0.20262		28.5576	99.7926	-0.0333		68.07	99.3003	-0.26056		69.175	97.8376	-0.41015		70.89	96.469	-0.64371		70.018	98.1536	-0.46973		68.062	97.0486	-0.83633		66.142	99.0148	-0.52862
65.945	99.5902	-0.20278		28.575	99.7923	-0.0332		68.11	99.2988	-0.26028		69.215	97.8358	-0.40971		70.93	96.4662	-0.64266		70.058	98.1525	-0.47155		68.102	97.0463	-0.83694		66.182	99.013	-0.52927
65.985	99.59	-0.20295		28.5862	99.7921	-0.0332		68.15	99.2972	-0.25999		69.255	97.8342	-0.40926		70.97	96.4634	-0.64158		70.098	98.151	-0.47338		68.142	97.0433	-0.83756		66.222	99.0109	-0.52993
66.025	99.5899	-0.20312		28.6003	99.7918	-0.0332		68.19	99.2955	-0.25971		69.295	97.833	-0.40879		71.01	96.46	-0.64049		70.138	98.1493	-0.47521		68.182	97.0398	-0.83818		66.262	99.0086	-0.53058
66.065	99.5897	-0.20328		28.6218	99.7915	-0.0332		68.23	99.2937	-0.25941		69.335	97.8322	-0.40831		71.05	96.4562	-0.63937		70.178	98.1479	-0.47705		68.222	97.0362	-0.8388		66.302	99.0066	-0.53123
66.105	99.5893	-0.20345		28.6455	99.7912	-0.0332		68.27	99.2919	-0.25912		69.375	97.8316	-0.40781		71.09	96.4524	-0.63824		70.218	98.1469	-0.4789		68.262	97.0331	-0.83943		66.342	99.0051	-0.53188
66.145	99.5887	-0.20362		28.6656	99.7908	-0.0332		68.31	99.2904	-0.25882		69.415	97.831	-0.40729		71.13	96.4493	-0.63709		70.258	98.146	-0.48075		68.302	97.0304	-0.84006		66.382	99.0037	-0.53252
66.185	99.588	-0.2038		28.6824	99.7904	-0.0331		68.35	99.2895	-0.25852		69.455	97.8302	-0.40675		71.17	96.447	-0.63592		70.298	98.1448	-0.4826		68.342	97.0281	-0.84069		66.422	99.002	-0.53316
66.225	99.5874	-0.20397		28.6994	99.79	-0.0331		68.39	99.2888	-0.25822		69.495	97.8289	-0.40619		71.21	96.4453	-0.63474		70.338	98.143	-0.48445		68.382	97.0259	-0.84132		66.462	98.9997	-0.53381
66.265	99.5868	-0.20414		28.7181	99.7898	-0.0331		68.43	99.2883	-0.25792		69.535	97.8271	-0.40562		71.25	96.444	-0.63353		70.378	98.1408	-0.4863		68.422	97.0234	-0.84195		66.502	98.9972	-0.53445
66.305	99.5862	-0.20432		28.736	99.7897	-0.0331		68.47	99.2876	-0.25762		69.575	97.8254	-0.40504		71.29	96.4427	-0.6323		70.418	98.1387	-0.48817		68.462	97.0201	-0.84259		66.542	98.995	-0.53509
66.345	99.5855	-0.2045		28.7508	99.7896	-0.0331		68.51	99.2869	-0.25731		69.615	97.824	-0.40444		71.33	96.441	-0.63106		70.458	98.1367	-0.49004		68.502	97.0161	-0.84323		66.582	98.9931	-0.53572
66.385	99.5848	-0.20468		28.765	99.7895	-0.0331		68.55	99.2862	-0.257		69.655	97.8232	-0.40383		71.37	96.4384	-0.6298		70.498	98.1347	-0.49192		68.542	97.0121	-0.84388		66.622	98.9913	-0.53635
66.425	99.5841	-0.20486		28.7832	99.7893	-0.0331		68.59	99.2857	-0.25669		69.695	97.8225	-0.4032		71.41	96.4352	-0.62853		70.538	98.1325	-0.4938		68.582	97.0088	-0.84452		66.662	98.9893	-0.53698
66.465	99.5835	-0.20504		28.8065	99.7892	-0.0331		68.63	99.2852	-0.25638		69.735	97.8217	-0.40255		71.45	96.4322	-0.62724		70.578	98.1299	-0.49569		68.622	97.0064	-0.84517		66.702	98.987	-0.53761
66.505	99.5828	-0.20523		28.8285	99.789	-0.0331		68.67	99.2848	-0.25607		69.775	97.8205	-0.4019		71.49	96.4301	-0.62593		70.618	98.1273	-0.49758		68.662	97.0045	-0.84582		66.742	98.9847	-0.53823
66.545	99.5819	-0.20541		28.8433	99.789	-0.0332		68.71	99.2844	-0.25576		69.815	97.8189	-0.40122		71.53	96.4287	-0.6246		70.658	98.1249	-0.49948		68.702	97.0025	-0.84647		66.782	98.9826	-0.53886
66.585	99.5809	-0.2056		28.8546	99.789	-0.0332		68.75	99.2839	-0.25544		69.855	97.8169	-0.40054		71.57	96.4275	-0.62325		70.698	98.1228	-0.50137		68.742	97.0002	-0.84712		66.822	98.9808	-0.53948
66.625	99.5798	-0.20579		28.8711	99.789	-0.0332		68.79	99.2833	-0.25513		69.895	97.8148	-0.39984		71.61	96.4261	-0.62189		70.738	98.1209	-0.50326		68.782	96.9972	-0.84777		66.862	98.9793	-0.54011
66.665	99.5788	-0.20598		28.8963	99.7888	-0.0332		68.83	99.2826	-0.25481		69.935	97.8127	-0.39913		71.65	96.4244	-0.62052		70.778	98.1189	-0.50516		68.822	96.9936	-0.84843		66.902	98.9779	-0.54073
66.705	99.578	-0.20617		28.9237	99.7887	-0.0332		68.87	99.2819	-0.25449		69.975	97.8108	-0.39841		71.69	96.4231	-0.61912		70.818	98.1165	-0.50706		68.862	96.9899	-0.84908		66.942	98.9765	-0.54134
66.745	99.5771	-0.20636		28.9463	99.7887	-0.0332		68.91	99.2813	-0.25417		70.015	97.8092	-0.39767		71.73	96.4223	-0.61771		70.858	98.1139	-0.50897		68.902	96.9866	-0.84974		66.982	98.9747	-0.54195
66.785	99.5761	-0.20655		28.9636	99.7887	-0.0333		68.95	99.2808	-0.25385		70.055	97.8078	-0.39693		71.77	96.4218	-0.61628		70.898	98.111	-0.51088		68.942	96.9842	-0.85041		67.022	98.9725	-0.54256
66.825	99.5749	-0.20675		28.9787	99.7887	-0.0333		68.99	99.2804	-0.25352		70.095	97.8066	-0.39616		71.81	96.4209	-0.61483		70.938	98.1079	-0.51279		68.982	96.9821	-0.85108		67.062	98.9699	-0.54317
66.865	99.5736	-0.20695		28.9949	99.7885	-0.0333		69.03	99.28	-0.2532		70.135	97.8054	-0.39539		71.85	96.4192	-0.61335		70.978	98.1048	-0.51471		69.022	96.9797	-0.85175		67.102	98.9673	-0.54378
66.905	99.5724	-0.20715		29.0157	99.7883	-0.0334		69.07	99.2796	-0.25288		70.175	97.8039	-0.3946		71.89	96.4169	-0.61185		71.018	98.1019	-0.51663		69.062	96.9764	-0.85242		67.142	98.9649	-0.54438
66.945	99.5713	-0.20735		29.0437	99.7883	-0.0334		69.11	99.279	-0.25256		70.215	97.8023	-0.39379		71.93	96.4145	-0.61033		71.058	98.0994	-0.51857		69.102	96.9729	-0.85308		67.182	98.9627	-0.54499
66.985	99.5706	-0.20755		29.0734	99.7883	-0.0334		69.15	99.2783	-0.25224		70.255	97.8005	-0.39298		71.97	96.4126	-0.60879		71.098	98.0969	-0.5205		69.142	96.9698	-0.85375		67.222	98.9611	-0.54559
67.025	99.5703	-0.20775		29.0952	99.7883	-0.0335		69.19	99.2775	-0.25192		70.295	97.7988	-0.39216		72.01	96.4112	-0.60724		71.138	98.0943	-0.52244		69.182	96.967	-0.85442		67.262	98.9597	-0.5462
67.065	99.5702	-0.20795		29.1059	99.7884	-0.0335		69.23	99.2769	-0.25159		70.335	97.7972	-0.39132		72.05	96.4099	-0.60567		71.178	98.0916	-0.52437		69.222	96.9643	-0.85508		67.302	98.9582	-0.54681
67.105	99.5701	-0.20816		29.1154	99.7883	-0.0335		69.27	99.2765	-0.25127		70.375	97.7955	-0.39048		72.09	96.4085	-0.60408		71.218	98.0891	-0.5263		69.262	96.9611	-0.85574		67.342	98.9561	-0.54741
67.145	99.5699	-0.20836		29.134	99.7882	-0.0336		69.31	99.276	-0.25094		70.415	97.7938	-0.38962		72.13	96.4069	-0.60247		71.258	98.0869	-0.52822		69.302	96.9575	-0.85641		67.382	98.9537	-0.54801
67.185	99.5695	-0.20857		29.16	99.788	-0.0336		69.35	99.2755	-0.25062		70.455	97.7921	-0.38874		72.17	96.4055	-0.60084		71.298	98.085	-0.53014		69.342	96.9542	-0.85707		67.422	98.9513	-0.5486
67.225	99.5689	-0.20878		29.1862	99.7879	-0.0337		69.39	99.2748	-0.25029		70.495	97.7906	-0.38785		72.21	96.4041	-0.5992		71.338	98.083	-0.53205		69.382	96.9513	-0.85774		67.462	98.9494	-0.5492
67.265	99.5682	-0.20899		29.2083	99.7879	-0.0337		69.43	99.2741	-0.24997		70.535	97.7894	-0.38695		72.25	96.4028	-0.59755		71.378	98.0806	-0.53398		69.422	96.9488	-0.85841		67.502	98.9478	-0.54979
67.305	99.5674	-0.2092		29.2281	99.788	-0.0338		69.47	99.2734	-0.24964		70.575	97.7882	-0.38603		72.29	96.4011	-0.59587		71.418	98.078	-0.53591		69.462	96.9461	-0.85908		67.542	98.9465	-0.55038
67.345	99.5665	-0.20941		29.2479	99.7879	-0.0339		69.51	99.2727	-0.24931		70.615	97.7867	-0.38511		72.33	96.399	-0.59418		71.458	98.0754	-0.53784		69.502	96.9428	-0.85974		67.582	98.9452	-0.55097
67.385	99.5656	-0.20962		29.2671	99.7879	-0.0339		69.55	99.272	-0.24899		70.655	97.7846	-0.38419		72.37	96.3967	-0.59247		71.498	98.073	-0.53976		69.542	96.9393	-0.8604		67.622	98.9435	-0.55156
67.425	99.5648	-0.20984		29.2839	99.788	-0.034		69.59	99.271	-0.24866		70.695	97.7824	-0.38325		72.41	96.3945	-0.59073		71.538	98.0709	-0.54168		69.582	96.936	-0.86107		67.662	98.9412	-0.55215
67.465	99.564	-0.21005		29.2978	99.7883	-0.034		69.63	99.27	-0.24834		70.735	97.7804	-0.3823		72.45	96.3929	-0.58897		71.578	98.0691	-0.54359		69.622	96.9333	-0.86174		67.702	98.9383	-0.55275
67.505	99.5633	-0.21027		29.312	99.7886	-0.0341		69.67	99.2692	-0.24801		70.775	97.7786	-0.38133		72.49	96.3916	-0.58719		71.618	98.0674	-0.5455		69.662	96.931	-0.86242		67.742	98.9355	-0.55334
67.545	99.5626	-0.21049		29.3295	99.7888	-0.0342		69.71	99.2688	-0.24769		70.815	97.7771	-0.38034		72.53	96.3901	-0.58539		71.658	98.0659	-0.54741		69.702	96.929	-0.86309		67.782	98.9336	-0.55393
67.585	99.5619	-0.21071		29.3496	99.7888	-0.0342		69.75	99.2687	-0.24736		70.855	97.7758	-0.37935		72.57	96.3879	-0.58358		71.698	98.0644	-0.54931		69.742	96.9268	-0.86377		67.822	98.9327	-0.55452
67.625	99.5613	-0.21094		29.37	99.7886	-0.0343		69.79	99.2685	-0.24704		70.895	97.7745	-0.37834		72.61	96.3854	-0.58175		71.738	98.0631	-0.55121		69.782	96.924	-0.86444		67.862	98.932	-0.5551
67.665	99.5608	-0.21116		29.3892	99.7883	-0.0344		69.83	99.2679	-0.24671		70.935	97.7733	-0.37733		72.65	96.3833	-0.5799		71.778	98.0616	-0.55311		69.822	96.92	-0.86511		67.902	98.9307	-0.55569
67.705	99.5603	-0.21138		29.4075	99.788	-0.0345		69.87	99.2671	-0.24639		70.975	97.7721	-0.3763		72.69	96.3823	-0.57805		71.818	98.06	-0.555		69.862	96.9151	-0.86578		67.942	98.9286	-0.55628
67.745	99.5597	-0.2116		29.4255	99.7877	-0.0345		69.91	99.2663	-0.24606		71.015	97.7708	-0.37526		72.73	96.3818	-0.57617		71.858	98.058	-0.5569		69.902	96.9109	-0.86645		67.982	98.9261	-0.55687
67.785	99.5589	-0.21182		29.4453	99.7875	-0.0346		69.95	99.2656	-0.24574		71.055	97.7696	-0.37421		72.77	96.3811	-0.57427		71.898	98.0559	-0.55879		69.942	96.9087	-0.86712		68.022	98.9236	-0.55745
67.825	99.5578	-0.21205		29.4697	99.7872	-0.0347		69.99	99.2649	-0.24542		71.095	97.7683	-0.37315		72.81	96.3795	-0.57236		71.938	98.0539	-0.56069		69.982	96.9078	-0.86779		68.062	98.9213	-0.55804
67.865	99.5564	-0.21228		29.4982	99.787	-0.0348		70.03	99.2642	-0.24509		71.135	97.7671	-0.37207		72.85	96.3772	-0.57042		71.978	98.0523	-0.56258		70.022	96.9062	-0.86846		68.102	98.9193	-0.55862
67.905	99.5549	-0.2125		29.5232	99.7866	-0.0349		70.07	99.2635	-0.24477		71.175	97.7657	-0.37099		72.89	96.3746	-0.56846		72.018	98.0509	-0.56448		70.062	96.9022	-0.86913		68.142	98.9176	-0.55921
67.945	99.5533	-0.21273		29.5381	99.7862	-0.035		70.11	99.2628	-0.24444		71.215	97.7644	-0.36989		72.93	96.3721	-0.56648		72.058	98.0493	-0.56637		70.102	96.8967	-0.8698		68.182	98.916	-0.55979
67.985	99.552	-0.21296		29.5483	99.7858	-0.0351		70.15	99.2622	-0.24412		71.255	97.7632	-0.36879		72.97	96.3698	-0.5645		72.098	98.0472	-0.56825		70.142	96.8919	-0.87047		68.222	98.9142	-0.56038
68.025	99.5511	-0.21319		29.5656	99.7854	-0.0352		70.19	99.2617	-0.2438		71.295	97.7622	-0.36769		73.01	96.3679	-0.56249		72.138	98.045	-0.57013		70.182	96.8894	-0.87113		68.262	98.9119	-0.56096
68.065	99.5506	-0.21342		29.5946	99.7851	-0.0353		70.23	99.2608	-0.24347		71.335	97.7615	-0.36658		73.05	96.3663	-0.56048		72.178	98.0432	-0.57201		70.222	96.8883	-0.87179		68.302	98.9096	-0.56155
68.105	99.5505	-0.21365		29.6254	99.7849	-0.0354		70.27	99.2595	-0.24315		71.375	97.7606	-0.36546		73.09	96.3649	-0.55844		72.218	98.0421	-0.57387		70.262	96.8869	-0.87245		68.342	98.9075	-0.56213
68.145	99.5504	-0.21388		29.6477	99.7846	-0.0355		70.31	99.2577	-0.24283		71.415	97.7595	-0.36433		73.13	96.3634	-0.55639		72.258	98.0412	-0.57572		70.302	96.884	-0.87312		68.382	98.9058	-0.56272
68.185	99.5502	-0.21411		29.6632	99.7843	-0.0356		70.35	99.256	-0.2425		71.455	97.7581	-0.36319		73.17	96.3615	-0.55432		72.298	98.0402	-0.57759		70.342	96.88	-0.87378		68.422	98.9042	-0.5633
68.225	99.55	-0.21435		29.6796	99.784	-0.0357		70.39	99.2547	-0.24218		71.495	97.7569	-0.36204		73.21	96.3593	-0.55223		72.338	98.0384	-0.57946		70.382	96.8759	-0.87445		68.462	98.9025	-0.56389
68.265	99.5497	-0.21458		29.7016	99.7839	-0.0358		70.43	99.2536	-0.24186		71.535	97.7562	-0.36087		73.25	96.3569	-0.55012		72.378	98.0363	-0.58133		70.422	96.872	-0.87511		68.502	98.9004	-0.56447
68.305	99.5492	-0.21482		29.7279	99.7838	-0.0359		70.47	99.2525	-0.24154		71.575	97.7555	-0.35969		73.29	96.3544	-0.548		72.418	98.034	-0.58319		70.462	96.8686	-0.87578		68.542	98.8979	-0.56505
68.345	99.5485	-0.21506		29.7565	99.7837	-0.036		70.51	99.2514	-0.24122		71.615	97.7543	-0.3585		73.33	96.3521	-0.54587		72.458	98.0319	-0.58505		70.502	96.8656	-0.87644		68.582	98.895	-0.56564
68.385	99.5477	-0.21529		29.7816	99.7837	-0.0361		70.55	99.2502	-0.2409		71.655	97.7523	-0.35731		73.37	96.3501	-0.54373		72.498	98.0299	-0.58689		70.542	96.8629	-0.8771		68.622	98.8921	-0.56622
68.425	99.5467	-0.21553		29.7963	99.7838	-0.0362		70.59	99.249	-0.24058		71.695	97.75	-0.35611		73.41	96.3487	-0.54156		72.538	98.028	-0.58873		70.582	96.8601	-0.87776		68.662	98.8899	-0.56681
68.465	99.5457	-0.21576		29.8002	99.784	-0.0364		70.63	99.2481	-0.24027		71.735	97.7481	-0.35491		73.45	96.3475	-0.53938		72.578	98.026	-0.59057		70.622	96.8567	-0.87841		68.702	98.8889	-0.5674
68.505	99.5449	-0.216		29.8064	99.7841	-0.0365		70.67	99.2472	-0.23995		71.775	97.7468	-0.3537		73.49	96.3458	-0.53719		72.618	98.024	-0.59241		70.662	96.853	-0.87906		68.742	98.8884	-0.56798
68.545	99.5443	-0.21624		29.8275	99.7841	-0.0366		70.71	99.2463	-0.23963		71.815	97.7457	-0.35248		73.53	96.3432	-0.53498		72.658	98.0219	-0.59425		70.702	96.8495	-0.87972		68.782	98.8872	-0.56857
68.585	99.5437	-0.21648		29.8595	99.7839	-0.0367		70.75	99.2455	-0.23932		71.855	97.7445	-0.35126		73.57	96.3401	-0.53275		72.698	98.0198	-0.59608		70.742	96.8468	-0.88037		68.822	98.8847	-0.56915
68.625	99.5431	-0.21672		29.8897	99.7837	-0.0369		70.79	99.2445	-0.239		71.895	97.7432	-0.35003		73.61	96.337	-0.53051		72.738	98.0177	-0.59792		70.782	96.8447	-0.88102		68.862	98.8815	-0.56974
68.665	99.5425	-0.21697		29.9114	99.7834	-0.037		70.83	99.2434	-0.23868		71.935	97.742	-0.3488		73.65	96.3344	-0.52826		72.778	98.0159	-0.59974		70.822	96.8423	-0.88166		68.902	98.8786	-0.57033
68.705	99.5419	-0.21721		29.9287	99.7831	-0.0371		70.87	99.2422	-0.23836		71.975	97.7411	-0.34756		73.69	96.3323	-0.52599		72.818	98.0142	-0.60157		70.862	96.8392	-0.88231		68.942	98.8767	-0.57092
68.745	99.5412	-0.21745		29.9466	99.7829	-0.0373		70.91	99.2411	-0.23805		72.015	97.7403	-0.34631		73.73	96.3303	-0.52371		72.858	98.0128	-0.6034		70.902	96.8356	-0.88296		68.982	98.8753	-0.57151
68.785	99.5404	-0.21769		29.9651	99.7828	-0.0374		70.95	99.24	-0.23773		72.055	97.7395	-0.34506		73.77	96.3282	-0.52142		72.898	98.0114	-0.60523		70.942	96.8321	-0.8836		69.022	98.8737	-0.5721
68.825	99.5393	-0.21793		29.9819	99.7827	-0.0376		70.99	99.2391	-0.23741		72.095	97.7381	-0.3438		73.81	96.326	-0.51912		72.938	98.01	-0.60705		70.982	96.8289	-0.88424		69.062	98.8716	-0.57269
68.865	99.538	-0.21818		29.997	99.7824	-0.0377		71.03	99.2382	-0.23709		72.135	97.7364	-0.34253		73.85	96.3237	-0.5168		72.978	98.0084	-0.60887		71.022	96.8258	-0.88488		69.102	98.8693	-0.57328
68.905	99.5367	-0.21842		30.0146	99.7821	-0.0378		71.07	99.2374	-0.23677		72.175	97.7345	-0.34126		73.89	96.3214	-0.51447		73.018	98.0066	-0.61068		71.062	96.8222	-0.88552		69.142	98.8671	-0.57386
68.945	99.5354	-0.21866		30.039	99.7818	-0.038		71.11	99.2367	-0.23645		72.215	97.7327	-0.33999		73.93	96.3192	-0.51212		73.058	98.0045	-0.61249		71.102	96.8183	-0.88615		69.182	98.865	-0.57445
68.985	99.5343	-0.21891		30.0682	99.7815	-0.0381		71.15	99.2361	-0.23613		72.255	97.7311	-0.33872		73.97	96.317	-0.50976		73.098	98.0024	-0.61428		71.142	96.8145	-0.88678		69.222	98.8632	-0.57504
69.025	99.5336	-0.21915		30.0968	99.7812	-0.0383		71.19	99.2355	-0.23582		72.295	97.7297	-0.33744		74.01	96.315	-0.50739		73.138	98.0006	-0.61608		71.182	96.8117	-0.88741		69.262	98.8618	-0.57563
69.065	99.5333	-0.2194		30.1211	99.781	-0.0384		71.23	99.2348	-0.2355		72.335	97.7284	-0.33614		74.05	96.3129	-0.505		73.178	97.9991	-0.61788		71.222	96.8099	-0.88805		69.302	98.8604	-0.57622
69.105	99.5333	-0.21964		30.1401	99.7807	-0.0386		71.27	99.234	-0.23518		72.375	97.7272	-0.33483		74.09	96.3105	-0.5026		73.218	97.9976	-0.61968		71.262	96.8079	-0.88868		69.342	98.8586	-0.57681
69.145	99.5332	-0.21988		30.1538	99.7803	-0.0388		71.31	99.2331	-0.23486		72.415	97.726	-0.33351		74.13	96.3076	-0.50018		73.258	97.996	-0.62147		71.302	96.8049	-0.8893		69.382	98.856	-0.5774
69.185	99.5329	-0.22013		30.1673	99.78	-0.0389		71.35	99.2321	-0.23454		72.455	97.7247	-0.33219		74.17	96.3045	-0.49774		73.298	97.9941	-0.62325		71.342	96.8007	-0.88992		69.422	98.8532	-0.578
69.225	99.5323	-0.22038		30.1883	99.7799	-0.0391		71.39	99.2312	-0.23422		72.495	97.7234	-0.33087		74.21	96.3016	-0.49529		73.338	97.992	-0.62503		71.382	96.7965	-0.89054		69.462	98.8508	-0.57859
69.265	99.5315	-0.22062		30.2191	99.7799	-0.0392		71.43	99.2305	-0.2339		72.535	97.7223	-0.32955		74.25	96.2992	-0.49284		73.378	97.9896	-0.62681		71.422	96.7932	-0.89116		69.502	98.8493	-0.57918
69.305	99.5303	-0.22087		30.251	99.7799	-0.0394		71.47	99.2298	-0.23358		72.575	97.7211	-0.32823		74.29	96.297	-0.49038		73.418	97.987	-0.62859		71.462	96.7905	-0.89179		69.542	98.8481	-0.57977
69.345	99.5291	-0.22112		30.2754	99.7798	-0.0396		71.51	99.2292	-0.23326		72.615	97.7198	-0.3269		74.33	96.2949	-0.48791		73.458	97.9844	-0.63036		71.502	96.7879	-0.8924		69.582	98.8463	-0.58036
69.385	99.5281	-0.22137		30.2933	99.7797	-0.0398		71.55	99.2285	-0.23294		72.655	97.7181	-0.32556		74.37	96.2926	-0.48544		73.498	97.982	-0.63213		71.542	96.7845	-0.89302		69.622	98.8436	-0.58095
69.425	99.5275	-0.22161		30.3106	99.7795	-0.0399		71.59	99.2278	-0.23262		72.695	97.7163	-0.32423		74.41	96.2903	-0.48296		73.538	97.9796	-0.63388		71.582	96.7807	-0.89364		69.662	98.8407	-0.58155
69.465	99.527	-0.22186		30.3304	99.7793	-0.0401		71.63	99.227	-0.23229		72.735	97.7148	-0.32289		74.45	96.2883	-0.48046		73.578	97.9771	-0.63562		71.622	96.7772	-0.89425		69.702	98.8383	-0.58215
69.505	99.5264	-0.22211		30.3503	99.7792	-0.0403		71.67	99.2261	-0.23197		72.775	97.7138	-0.32155		74.49	96.2868	-0.47795		73.618	97.974	-0.63735		71.662	96.7744	-0.89487		69.742	98.8365	-0.58274
69.545	99.5256	-0.22235		30.3681	99.7793	-0.0405		71.71	99.2251	-0.23164		72.815	97.7131	-0.32022		74.53	96.2855	-0.47542		73.658	97.9704	-0.63909		71.702	96.7718	-0.89548		69.782	98.8351	-0.58334
69.585	99.5248	-0.2226		30.3861	99.7794	-0.0406		71.75	99.224	-0.23132		72.855	97.7123	-0.31888		74.57	96.2839	-0.47289		73.698	97.9668	-0.64083		71.742	96.7692	-0.89609		69.822	98.8334	-0.58394
69.625	99.524	-0.22285		30.4096	99.7796	-0.0408		71.79	99.2228	-0.23099		72.895	97.7111	-0.31755		74.61	96.2816	-0.47037		73.738	97.9633	-0.64257		71.782	96.7661	-0.8967		69.862	98.8315	-0.58454
69.665	99.5234	-0.2231		30.4396	99.7796	-0.041		71.83	99.2216	-0.23067		72.935	97.7097	-0.31621		74.65	96.2791	-0.46784		73.778	97.9602	-0.64431		71.822	96.7623	-0.8973		69.902	98.8294	-0.58514
69.705	99.5228	-0.22335		30.4688	99.7796	-0.0412		71.87	99.2206	-0.23034		72.975	97.7086	-0.31487		74.69	96.2772	-0.46531		73.818	97.9574	-0.64605		71.862	96.7579	-0.8979		69.942	98.8274	-0.58574
69.745	99.5224	-0.22359		30.4903	99.7794	-0.0414		71.91	99.2196	-0.23001		73.015	97.7078	-0.31353		74.73	96.2763	-0.46275		73.858	97.9546	-0.64778		71.902	96.7531	-0.89851		69.982	98.8254	-0.58634
69.785	99.5219	-0.22384		30.507	99.779	-0.0416		71.95	99.2189	-0.22968		73.055	97.707	-0.31219		74.77	96.2759	-0.46018		73.898	97.952	-0.64949		71.942	96.7492	-0.89911		70.022	98.8235	-0.58694
69.825	99.5213	-0.22409		30.5266	99.7788	-0.0418		71.99	99.2182	-0.22935		73.095	97.7061	-0.31086		74.81	96.275	-0.45761		73.938	97.9496	-0.6512		71.982	96.7469	-0.8997		70.062	98.8216	-0.58754
69.865	99.5205	-0.22433		30.5524	99.7786	-0.0419		72.03	99.2175	-0.22902		73.135	97.7049	-0.30952		74.85	96.273	-0.45504		73.978	97.9475	-0.65291		72.022	96.7459	-0.9003		70.102	98.8196	-0.58814
69.905	99.5195	-0.22458		30.579	99.7785	-0.0421		72.07	99.2167	-0.22869		73.175	97.7036	-0.30818		74.89	96.2705	-0.45247		74.018	97.9455	-0.65463		72.062	96.7444	-0.90089		70.142	98.8177	-0.58874
69.945	99.5184	-0.22483		30.6008	99.7784	-0.0423		72.11	99.2157	-0.22835		73.215	97.7022	-0.30685		74.93	96.2684	-0.4499		74.058	97.9435	-0.65635		72.102	96.7409	-0.90147		70.182	98.8157	-0.58934
69.985	99.5173	-0.22507		30.6189	99.7782	-0.0425		72.15	99.2147	-0.22802		73.255	97.7009	-0.30552		74.97	96.2673	-0.44733		74.098	97.9414	-0.65805		72.142	96.736	-0.90205		70.222	98.8137	-0.58994
70.025	99.5163	-0.22532		30.6382	99.7781	-0.0427		72.19	99.2141	-0.22768		73.295	97.6997	-0.30419		75.01	96.2668	-0.44475		74.138	97.9392	-0.65976		72.182	96.7312	-0.90263		70.262	98.8118	-0.59054
70.065	99.5155	-0.22557		30.6602	99.7779	-0.0429		72.23	99.2136	-0.22734		73.335	97.6988	-0.30288		75.05	96.2662	-0.44217		74.178	97.9373	-0.66146		72.222	96.7279	-0.90321		70.302	98.8099	-0.59114
70.105	99.515	-0.22581		30.6807	99.7778	-0.0431		72.27	99.2132	-0.227		73.375	97.698	-0.30157		75.09	96.265	-0.43959		74.218	97.936	-0.66316		72.262	96.7257	-0.90378		70.342	98.8077	-0.59173
70.145	99.5146	-0.22606		30.6957	99.7777	-0.0433		72.31	99.2125	-0.22666		73.415	97.6973	-0.30026		75.13	96.2634	-0.43701		74.258	97.9351	-0.66485		72.302	96.7235	-0.90436		70.382	98.8051	-0.59233
70.185	99.5139	-0.2263		30.7098	99.7778	-0.0435		72.35	99.2116	-0.22632		73.455	97.6964	-0.29895		75.17	96.2618	-0.43442		74.298	97.9342	-0.66655		72.342	96.7205	-0.90493		70.422	98.8022	-0.59293
70.225	99.5129	-0.22655		30.7317	99.7778	-0.0437		72.39	99.2106	-0.22598		73.495	97.6956	-0.29765		75.21	96.2605	-0.43183		74.338	97.9329	-0.66825		72.382	96.7165	-0.90551		70.462	98.7997	-0.59352
70.265	99.5117	-0.22679		30.7636	99.7778	-0.0439		72.43	99.2096	-0.22564		73.535	97.6948	-0.29635		75.25	96.2591	-0.42923		74.378	97.9314	-0.66994		72.422	96.7116	-0.90608		70.502	98.7981	-0.59412
70.305	99.5106	-0.22703		30.7948	99.7778	-0.0442		72.47	99.2087	-0.22529		73.575	97.6941	-0.29507		75.29	96.2575	-0.42662		74.418	97.9298	-0.67163		72.462	96.7062	-0.90664		70.542	98.7973	-0.59472
70.345	99.5097	-0.22728		30.8145	99.7777	-0.0444		72.51	99.2078	-0.22495		73.615	97.6933	-0.29379		75.33	96.2552	-0.42399		74.458	97.9282	-0.67331		72.502	96.7014	-0.90721		70.582	98.7964	-0.59532
70.385	99.509	-0.22752		30.8255	99.7776	-0.0446		72.55	99.2069	-0.2246		73.655	97.6923	-0.29251		75.37	96.2527	-0.42135		74.498	97.9266	-0.67499		72.542	96.6986	-0.90777		70.622	98.7944	-0.59591
70.425	99.5084	-0.22776		30.8377	99.7774	-0.0448		72.59	99.2059	-0.22425		73.695	97.691	-0.29124		75.41	96.2508	-0.41871		74.538	97.9252	-0.67667		72.582	96.6978	-0.90833		70.662	98.7915	-0.59651
70.465	99.5079	-0.22801		30.8571	99.7773	-0.045		72.63	99.205	-0.2239		73.735	97.6897	-0.28997		75.45	96.2497	-0.41608		74.578	97.9238	-0.67835		72.622	96.697	-0.9089		70.702	98.7882	-0.59711
70.505	99.5072	-0.22825		30.8828	99.7771	-0.0452		72.67	99.2043	-0.22355		73.775	97.6886	-0.28871		75.49	96.2491	-0.41345		74.618	97.9223	-0.68004		72.662	96.6939	-0.90946		70.742	98.7852	-0.59771
70.545	99.5062	-0.22849		30.913	99.7769	-0.0454		72.71	99.2036	-0.2232		73.815	97.6876	-0.28747		75.53	96.2485	-0.41083		74.658	97.9207	-0.68172		72.702	96.6887	-0.91001		70.782	98.7827	-0.59831
70.585	99.5048	-0.22873		30.9449	99.7768	-0.0456		72.75	99.203	-0.22285		73.855	97.6869	-0.28625		75.57	96.2473	-0.40821		74.698	97.9188	-0.6834		72.742	96.6834	-0.91056		70.822	98.7809	-0.59891
70.625	99.5032	-0.22898		30.9753	99.7767	-0.0458		72.79	99.2022	-0.22249		73.895	97.6865	-0.28503		75.61	96.2458	-0.40558		74.738	97.9167	-0.68507		72.782	96.6802	-0.91111		70.862	98.7798	-0.5995
70.665	99.5016	-0.22922		31.0022	99.7767	-0.046		72.83	99.2015	-0.22214		73.935	97.6861	-0.28382		75.65	96.2441	-0.40295		74.778	97.9146	-0.68674		72.822	96.6791	-0.91166		70.902	98.7788	-0.6001
70.705	99.5003	-0.22946		31.0256	99.7767	-0.0463		72.87	99.2009	-0.22178		73.975	97.6857	-0.28262		75.69	96.2425	-0.40032		74.818	97.9126	-0.68839		72.862	96.6784	-0.91221		70.942	98.7771	-0.60069
70.745	99.4993	-0.2297		31.046	99.7767	-0.0465		72.91	99.2005	-0.22142		74.015	97.6851	-0.28143		75.73	96.2411	-0.3977		74.858	97.9106	-0.69004		72.902	96.6768	-0.91276		70.982	98.7744	-0.60128
70.785	99.4987	-0.22994		31.0645	99.7765	-0.0467		72.95	99.2	-0.22106		74.055	97.6842	-0.28025		75.77	96.2396	-0.39509		74.898	97.9086	-0.69169		72.942	96.6741	-0.9133		71.022	98.7715	-0.60188
70.825	99.4985	-0.23018		31.0826	99.7763	-0.0469		72.99	99.1995	-0.2207		74.095	97.6834	-0.27907		75.81	96.2381	-0.39249		74.938	97.9066	-0.69335		72.982	96.6704	-0.91385		71.062	98.7691	-0.60247
70.865	99.4984	-0.23042		31.1025	99.7762	-0.0471		73.03	99.1989	-0.22033		74.135	97.6826	-0.2779		75.85	96.2366	-0.3899		74.978	97.9046	-0.69501		73.022	96.6663	-0.91439		71.102	98.7675	-0.60306
70.905	99.498	-0.23067		31.1282	99.7761	-0.0473		73.07	99.1981	-0.21997		74.175	97.6818	-0.27674		75.89	96.2352	-0.38731		75.018	97.9025	-0.69667		73.062	96.6619	-0.91493		71.142	98.7661	-0.60365
70.945	99.4973	-0.23091		31.1625	99.7759	-0.0475		73.11	99.1974	-0.2196		74.215	97.6809	-0.27559		75.93	96.2339	-0.38472		75.058	97.9004	-0.69831		73.102	96.6576	-0.91547		71.182	98.7644	-0.60423
70.985	99.4964	-0.23115		31.1978	99.7758	-0.0477		73.15	99.1966	-0.21922		74.255	97.6797	-0.27445		75.97	96.2324	-0.38213		75.098	97.8983	-0.69995		73.142	96.6538	-0.916		71.222	98.7621	-0.60482
71.025	99.4954	-0.23139		31.221	99.7757	-0.048		73.19	99.1959	-0.21885		74.295	97.6784	-0.27332		76.01	96.2307	-0.37956		75.138	97.8965	-0.70158		73.182	96.6504	-0.91654		71.262	98.7596	-0.6054
71.065	99.4943	-0.23163		31.2282	99.7757	-0.0482		73.23	99.1954	-0.21847		74.335	97.6772	-0.27219		76.05	96.2286	-0.37699		75.178	97.8948	-0.7032		73.222	96.6472	-0.91707		71.302	98.7572	-0.60598
71.105	99.4934	-0.23187		31.2332	99.7757	-0.0484		73.27	99.195	-0.2181		74.375	97.6763	-0.27108		76.09	96.2263	-0.37443		75.218	97.8929	-0.70482		73.262	96.6441	-0.9176		71.342	98.7551	-0.60656
71.145	99.4926	-0.23211		31.2502	99.7757	-0.0486		73.31	99.1945	-0.21772		74.415	97.6756	-0.26998		76.13	96.2241	-0.37189		75.258	97.8905	-0.70644		73.302	96.641	-0.91813		71.382	98.7531	-0.60714
71.185	99.492	-0.23235		31.2782	99.7755	-0.0488		73.35	99.194	-0.21734		74.455	97.6748	-0.2689		76.17	96.2222	-0.36936		75.298	97.8871	-0.70807		73.342	96.6378	-0.91866		71.422	98.7512	-0.60772
71.225	99.4913	-0.23259		31.3083	99.7752	-0.049		73.39	99.1933	-0.21696		74.495	97.674	-0.26783		76.21	96.2207	-0.36684		75.338	97.8834	-0.7097		73.382	96.6346	-0.91919		71.462	98.7492	-0.6083
71.265	99.4907	-0.23283		31.3352	99.7748	-0.0492		73.43	99.1925	-0.21658		74.535	97.6731	-0.26676		76.25	96.2197	-0.36433		75.378	97.8799	-0.71133		73.422	96.6315	-0.91971		71.502	98.7473	-0.60888
71.305	99.4898	-0.23307		31.3606	99.7743	-0.0494		73.47	99.1917	-0.2162		74.575	97.6724	-0.26571		76.29	96.2191	-0.36183		75.418	97.8771	-0.71294		73.462	96.629	-0.92023		71.542	98.7452	-0.60945
71.345	99.4887	-0.23331		31.3865	99.7741	-0.0496		73.51	99.191	-0.21581		74.615	97.6718	-0.26466		76.33	96.2185	-0.35934		75.458	97.8748	-0.71455		73.502	96.6268	-0.92075		71.582	98.743	-0.61002
71.385	99.4873	-0.23355		31.4119	99.7741	-0.0498		73.55	99.1904	-0.21542		74.655	97.6709	-0.26362		76.37	96.2175	-0.35685		75.498	97.8724	-0.71616		73.542	96.6244	-0.92127		71.622	98.7406	-0.61059
71.425	99.4858	-0.23379		31.4342	99.7738	-0.05		73.59	99.19	-0.21503		74.695	97.6694	-0.26261		76.41	96.2159	-0.35437		75.538	97.8696	-0.71777		73.582	96.6214	-0.92179		71.662	98.7381	-0.61117
71.465	99.4843	-0.23403		31.4527	99.7734	-0.0502		73.63	99.1895	-0.21464		74.735	97.6676	-0.26162		76.45	96.2142	-0.3519		75.578	97.8665	-0.71939		73.622	96.6177	-0.9223		71.702	98.7355	-0.61174
71.505	99.483	-0.23428		31.4704	99.773	-0.0504		73.67	99.189	-0.21424		74.775	97.666	-0.26065		76.49	96.2131	-0.34944		75.618	97.8633	-0.721		73.662	96.6134	-0.92282		71.742	98.7331	-0.61231
71.545	99.4819	-0.23452		31.49	99.7726	-0.0506		73.71	99.1883	-0.21385		74.815	97.6652	-0.25968		76.53	96.213	-0.347		75.658	97.8602	-0.72261		73.702	96.6087	-0.92333		71.782	98.7309	-0.61287
71.585	99.4813	-0.23476		31.5125	99.7723	-0.0508		73.75	99.1876	-0.21345		74.855	97.6649	-0.25873		76.57	96.2133	-0.34459		75.698	97.8572	-0.7242		73.742	96.6042	-0.92384		71.822	98.7288	-0.61343
71.625	99.4811	-0.235		31.5374	99.7721	-0.051		73.79	99.1869	-0.21306		74.895	97.6646	-0.25779		76.61	96.2131	-0.34219		75.738	97.8543	-0.7258		73.782	96.6009	-0.92436		71.862	98.7269	-0.61399
71.665	99.4811	-0.23524		31.5644	99.7719	-0.0512		73.83	99.1864	-0.21266		74.935	97.6637	-0.25686		76.65	96.2119	-0.3398		75.778	97.8513	-0.72739		73.822	96.5993	-0.92486		71.902	98.7249	-0.61455
71.705	99.4811	-0.23547		31.5928	99.7716	-0.0514		73.87	99.1857	-0.21226		74.975	97.6624	-0.25595		76.69	96.2102	-0.33743		75.818	97.8483	-0.72899		73.862	96.5982	-0.92537		71.942	98.7228	-0.6151
71.745	99.481	-0.23571		31.6217	99.7712	-0.0515		73.91	99.1846	-0.21186		75.015	97.661	-0.25506		76.73	96.2087	-0.33507		75.858	97.8452	-0.73058		73.902	96.5963	-0.92587		71.982	98.7207	-0.61566
71.785	99.4805	-0.23595		31.6494	99.7707	-0.0517		73.95	99.1833	-0.21146		75.055	97.66	-0.25418		76.77	96.2077	-0.33271		75.898	97.842	-0.73217		73.942	96.5927	-0.92638		72.022	98.7184	-0.61621
71.825	99.4797	-0.23619		31.6736	99.7703	-0.0519		73.99	99.1818	-0.21105		75.095	97.6593	-0.25331		76.81	96.207	-0.33037		75.938	97.839	-0.73376		73.982	96.5878	-0.92688		72.062	98.716	-0.61676
71.865	99.4785	-0.23643		31.6935	99.77	-0.0521		74.03	99.1803	-0.21064		75.135	97.6586	-0.25246		76.85	96.2065	-0.32804		75.978	97.8363	-0.73535		74.022	96.5827	-0.92738		72.102	98.7136	-0.61731
71.905	99.4773	-0.23667		31.7115	99.7698	-0.0522		74.07	99.1789	-0.21023		75.175	97.6579	-0.25161		76.89	96.2058	-0.32572		76.018	97.8342	-0.73694		74.062	96.578	-0.92788		72.142	98.7113	-0.61786
71.945	99.4762	-0.23691		31.7301	99.7696	-0.0524		74.11	99.1775	-0.20982		75.215	97.6571	-0.25079		76.93	96.2051	-0.32343		76.058	97.8323	-0.73853		74.102	96.5743	-0.92838		72.182	98.709	-0.61841
71.985	99.4753	-0.23715		31.7505	99.7695	-0.0526		74.15	99.1764	-0.20941		75.255	97.656	-0.24998		76.97	96.2043	-0.32116		76.098	97.8303	-0.74012		74.142	96.572	-0.92887		72.222	98.7069	-0.61895
72.025	99.4745	-0.23739		31.7727	99.7693	-0.0528		74.19	99.1753	-0.209		75.295	97.6548	-0.24918		77.01	96.2035	-0.31892		76.138	97.8279	-0.74171		74.182	96.5707	-0.92936		72.262	98.7049	-0.61948
72.065	99.4737	-0.23763		31.7965	99.7688	-0.0529		74.23	99.1741	-0.20858		75.335	97.6535	-0.2484		77.05	96.2028	-0.31669		76.178	97.8253	-0.7433		74.222	96.569	-0.92985		72.302	98.703	-0.62002
72.105	99.4731	-0.23786		31.8203	99.7684	-0.0531		74.27	99.1728	-0.20816		75.375	97.6525	-0.24764		77.09	96.2021	-0.31449		76.218	97.8227	-0.74488		74.262	96.5655	-0.93034		72.342	98.701	-0.62056
72.145	99.4724	-0.2381		31.8427	99.7682	-0.0532		74.31	99.1714	-0.20775		75.415	97.6517	-0.24688		77.13	96.2013	-0.31229		76.258	97.8201	-0.74645		74.302	96.5605	-0.93083		72.382	98.6989	-0.62109
72.185	99.4718	-0.23834		31.8659	99.7681	-0.0534		74.35	99.17	-0.20733		75.455	97.6509	-0.24614		77.17	96.2006	-0.31011		76.298	97.8176	-0.74803		74.342	96.5558	-0.93132		72.422	98.6965	-0.62163
72.225	99.4712	-0.23858		31.8935	99.7679	-0.0535		74.39	99.1685	-0.20691		75.495	97.6499	-0.24541		77.21	96.1999	-0.30795		76.338	97.8152	-0.74961		74.382	96.553	-0.93181		72.462	98.6937	-0.62216
72.265	99.4706	-0.23882		31.9251	99.7676	-0.0537		74.43	99.1671	-0.20649		75.535	97.6487	-0.24471		77.25	96.1992	-0.30583		76.378	97.813	-0.75119		74.422	96.5517	-0.93229		72.502	98.6909	-0.62268
72.305	99.47	-0.23906		31.9528	99.7673	-0.0538		74.47	99.1659	-0.20606		75.575	97.6474	-0.24403		77.29	96.1985	-0.30373		76.418	97.8105	-0.75278		74.462	96.5501	-0.93277		72.542	98.6883	-0.62321
72.345	99.4694	-0.2393		31.9689	99.7671	-0.054		74.51	99.1649	-0.20564		75.615	97.6464	-0.24335		77.33	96.1977	-0.30165		76.458	97.8075	-0.75436		74.502	96.5467	-0.93325		72.582	98.6861	-0.62373
72.385	99.4689	-0.23954		31.9797	99.767	-0.0541		74.55	99.1641	-0.20521		75.655	97.6456	-0.24269		77.37	96.1967	-0.29957		76.498	97.8037	-0.75594		74.542	96.5421	-0.93373		72.622	98.6841	-0.62424
72.425	99.4683	-0.23978		31.998	99.7669	-0.0542		74.59	99.1632	-0.20478		75.695	97.6448	-0.24203		77.41	96.1959	-0.29752		76.538	97.7995	-0.75752		74.582	96.5376	-0.93421		72.662	98.6821	-0.62476
72.465	99.4677	-0.24002		32.029	99.7667	-0.0543		74.63	99.1622	-0.20435		75.735	97.644	-0.2414		77.45	96.1955	-0.29548		76.578	97.7952	-0.7591		74.622	96.5342	-0.93469		72.702	98.6798	-0.62528
72.505	99.4669	-0.24027		32.0626	99.7666	-0.0545		74.67	99.1613	-0.20393		75.775	97.6432	-0.24077		77.49	96.1955	-0.29347		76.618	97.7912	-0.76068		74.662	96.5317	-0.93517		72.742	98.6774	-0.62579
72.545	99.4659	-0.24051		32.0883	99.7664	-0.0546		74.71	99.1605	-0.20349		75.815	97.6424	-0.24016		77.53	96.1957	-0.29148		76.658	97.7872	-0.76225		74.702	96.5296	-0.93564		72.782	98.675	-0.6263
72.585	99.4647	-0.24075		32.1077	99.7663	-0.0547		74.75	99.16	-0.20306		75.855	97.6419	-0.23956		77.57	96.1955	-0.28951		76.698	97.7832	-0.76384		74.742	96.5274	-0.93612		72.822	98.6725	-0.62681
72.625	99.4632	-0.241		32.1289	99.7662	-0.0548		74.79	99.1596	-0.20262		75.895	97.6415	-0.23898		77.61	96.1948	-0.28757		76.738	97.7791	-0.76542		74.782	96.5249	-0.93658		72.862	98.67	-0.62732
72.665	99.4617	-0.24124		32.1554	99.766	-0.0549		74.83	99.1593	-0.20219		75.935	97.6411	-0.2384		77.65	96.1939	-0.28564		76.778	97.7751	-0.767		74.822	96.5219	-0.93705		72.902	98.6676	-0.62782
72.705	99.4603	-0.24149		32.1827	99.7659	-0.055		74.87	99.1589	-0.20175		75.975	97.6408	-0.23783		77.69	96.1933	-0.28374		76.818	97.7712	-0.76858		74.862	96.5183	-0.93752		72.942	98.6652	-0.62832
72.745	99.4592	-0.24173		32.2057	99.7658	-0.0551		74.91	99.1584	-0.20131		76.015	97.6403	-0.23728		77.73	96.1932	-0.28187		76.858	97.7678	-0.77016		74.902	96.5145	-0.93798		72.982	98.6628	-0.62882
72.785	99.4586	-0.24198		32.2253	99.7656	-0.0552		74.95	99.1577	-0.20087		76.055	97.6399	-0.23674		77.77	96.1934	-0.28003		76.898	97.7649	-0.77174		74.942	96.5107	-0.93844		73.022	98.6605	-0.62932
72.825	99.4583	-0.24222		32.2452	99.7654	-0.0553		74.99	99.1569	-0.20042		76.095	97.6395	-0.23621		77.81	96.1933	-0.27821		76.938	97.7627	-0.77332		74.982	96.5069	-0.9389		73.062	98.6582	-0.62982
72.865	99.458	-0.24247		32.2679	99.7651	-0.0554		75.03	99.1563	-0.19998		76.135	97.6391	-0.23569		77.85	96.1926	-0.27641		76.978	97.7612	-0.7749		75.022	96.5033	-0.93936		73.102	98.6557	-0.63031
72.905	99.4578	-0.24272		32.2933	99.7646	-0.0555		75.07	99.1559	-0.19953		76.175	97.6387	-0.23518		77.89	96.1917	-0.27463		77.018	97.7599	-0.77649		75.062	96.4999	-0.93981		73.142	98.6531	-0.6308
72.945	99.4572	-0.24296		32.3208	99.764	-0.0555		75.11	99.1557	-0.19908		76.215	97.6384	-0.23469		77.93	96.1911	-0.27288		77.058	97.7581	-0.77808		75.102	96.4966	-0.94027		73.182	98.6507	-0.63129
72.985	99.4562	-0.24321		32.3491	99.7635	-0.0556		75.15	99.1555	-0.19862		76.255	97.638	-0.2342		77.97	96.191	-0.27116		77.098	97.7557	-0.77966		75.142	96.4934	-0.94072		73.222	98.6486	-0.63178
73.025	99.455	-0.24346		32.3768	99.7629	-0.0557		75.19	99.1552	-0.19817		76.295	97.6373	-0.23372		78.01	96.1912	-0.26946		77.138	97.753	-0.78123		75.182	96.4904	-0.94117		73.262	98.6471	-0.63227
73.065	99.4539	-0.24371		32.403	99.7623	-0.0558		75.23	99.1546	-0.19772		76.335	97.6365	-0.23325		78.05	96.1911	-0.26779		77.178	97.7506	-0.78281		75.222	96.4875	-0.94161		73.302	98.6457	-0.63276
73.105	99.4529	-0.24396		32.4293	99.7618	-0.0558		75.27	99.1542	-0.19726		76.375	97.6356	-0.23279		78.09	96.1905	-0.26615		77.218	97.7485	-0.7844		75.262	96.4846	-0.94205		73.342	98.6438	-0.63324
73.145	99.452	-0.2442		32.4566	99.7613	-0.0559		75.31	99.1539	-0.1968		76.415	97.635	-0.23233		78.13	96.1897	-0.26453		77.258	97.7467	-0.78599		75.302	96.4816	-0.9425		73.382	98.6411	-0.63373
73.185	99.4511	-0.24445		32.4834	99.7609	-0.0559		75.35	99.1537	-0.19634		76.455	97.6345	-0.23188		78.17	96.1889	-0.26293		77.298	97.7446	-0.78758		75.342	96.4784	-0.94294		73.422	98.6382	-0.63421
73.225	99.45	-0.2447		32.5062	99.7605	-0.056		75.39	99.1535	-0.19588		76.495	97.6342	-0.23144		78.21	96.1886	-0.26136		77.338	97.7422	-0.78919		75.382	96.4754	-0.94337		73.462	98.6355	-0.63469
73.265	99.4489	-0.24495		32.5244	99.7599	-0.056		75.43	99.1533	-0.19542		76.535	97.6339	-0.23101		78.25	96.1886	-0.25981		77.378	97.7396	-0.79079		75.422	96.4724	-0.94381		73.502	98.6334	-0.63517
73.305	99.4481	-0.24521		32.5428	99.7593	-0.056		75.47	99.153	-0.19496		76.575	97.6336	-0.23058		78.29	96.1889	-0.25828		77.418	97.7369	-0.7924		75.462	96.4694	-0.94424		73.542	98.6315	-0.63565
73.345	99.4476	-0.24546		32.5657	99.7589	-0.0561		75.51	99.1528	-0.1945		76.615	97.6331	-0.23015		78.33	96.1891	-0.25677		77.458	97.7342	-0.79401		75.502	96.4661	-0.94466		73.582	98.6296	-0.63612
73.385	99.4471	-0.24571		32.5916	99.7587	-0.0561		75.55	99.1526	-0.19403		76.655	97.6323	-0.22973		78.37	96.1892	-0.25528		77.498	97.7317	-0.79561		75.542	96.4626	-0.94509		73.622	98.6275	-0.63659
73.425	99.4462	-0.24596		32.6156	99.7584	-0.0561		75.59	99.1524	-0.19356		76.695	97.6314	-0.2293		78.41	96.189	-0.25382		77.538	97.7297	-0.79722		75.582	96.4589	-0.94551		73.662	98.6252	-0.63706
73.465	99.4449	-0.24621		32.636	99.7581	-0.0562		75.63	99.1521	-0.1931		76.735	97.6307	-0.22888		78.45	96.1883	-0.2524		77.578	97.7281	-0.79884		75.622	96.4551	-0.94593		73.702	98.6228	-0.63753
73.505	99.4434	-0.24647		32.657	99.7578	-0.0562		75.67	99.1516	-0.19263		76.775	97.6302	-0.22847		78.49	96.1874	-0.251		77.618	97.7268	-0.80046		75.662	96.4514	-0.94635		73.742	98.6205	-0.638
73.545	99.4418	-0.24672		32.683	99.7576	-0.0562		75.71	99.1511	-0.19217		76.815	97.6299	-0.22806		78.53	96.1868	-0.24963		77.658	97.7253	-0.80209		75.702	96.4477	-0.94676		73.782	98.6182	-0.63847
73.585	99.4404	-0.24698		32.7121	99.7575	-0.0562		75.75	99.1506	-0.1917		76.855	97.6294	-0.22765		78.57	96.1866	-0.24828		77.698	97.7236	-0.80372		75.742	96.4443	-0.94717		73.822	98.6162	-0.63894
73.625	99.4393	-0.24723		32.7394	99.7574	-0.0562		75.79	99.1501	-0.19122		76.895	97.6287	-0.22723		78.61	96.1868	-0.24695		77.738	97.722	-0.80536		75.782	96.441	-0.94758		73.862	98.6143	-0.63941
73.665	99.4387	-0.24749		32.7633	99.7574	-0.0562		75.83	99.1497	-0.19075		76.935	97.6278	-0.22681		78.65	96.1868	-0.24564		77.778	97.721	-0.80699		75.822	96.4378	-0.94799		73.902	98.6122	-0.63988
73.705	99.4386	-0.24775		32.7881	99.7574	-0.0562		75.87	99.1493	-0.19028		76.975	97.6269	-0.22639		78.69	96.1862	-0.24436		77.818	97.7203	-0.80863		75.862	96.4348	-0.94839		73.942	98.6097	-0.64034
73.745	99.4386	-0.24802		32.8179	99.7574	-0.0562		75.91	99.1489	-0.1898		77.015	97.6261	-0.22597		78.73	96.1853	-0.2431		77.858	97.7188	-0.81028		75.902	96.4317	-0.9488		73.982	98.6071	-0.6408
73.785	99.4384	-0.24828		32.8501	99.7572	-0.0562		75.95	99.1484	-0.18933		77.055	97.6253	-0.22555		78.77	96.1846	-0.24186		77.898	97.7152	-0.81194		75.942	96.4288	-0.9492		74.022	98.6047	-0.64127
73.825	99.4379	-0.24854		32.8784	99.757	-0.0562		75.99	99.1478	-0.18886		77.095	97.6245	-0.22512		78.81	96.1843	-0.24065		77.938	97.7095	-0.81361		75.982	96.4261	-0.94959		74.062	98.6028	-0.64173
73.865	99.4371	-0.2488		32.9001	99.7569	-0.0561		76.03	99.147	-0.18838		77.135	97.6237	-0.22468		78.85	96.1844	-0.23946		77.978	97.7035	-0.81529		76.022	96.4234	-0.94999		74.102	98.601	-0.64219
73.905	99.436	-0.24907		32.9205	99.7567	-0.0561		76.07	99.1463	-0.1879		77.175	97.6229	-0.22423		78.89	96.1845	-0.2383		78.018	97.6986	-0.81695		76.062	96.42	-0.95038		74.142	98.5989	-0.64265
73.945	99.4349	-0.24933		32.9445	99.7567	-0.0561		76.11	99.1458	-0.18742		77.215	97.6221	-0.22378		78.93	96.1842	-0.23717		78.058	97.6957	-0.81861		76.102	96.4156	-0.95076		74.182	98.5962	-0.64312
73.985	99.4338	-0.24959		32.9723	99.7566	-0.0561		76.15	99.1453	-0.18693		77.255	97.6213	-0.22332		78.97	96.1835	-0.23606		78.098	97.6938	-0.82027		76.142	96.4107	-0.95114		74.222	98.5932	-0.64359
74.025	99.4331	-0.24986		33.0012	99.7563	-0.056		76.19	99.1449	-0.18645		77.295	97.6205	-0.22285		79.01	96.1826	-0.23497		78.138	97.6922	-0.82194		76.182	96.4064	-0.95152		74.262	98.5906	-0.64405
74.065	99.4325	-0.25012		33.0291	99.7558	-0.056		76.23	99.1445	-0.18597		77.335	97.6197	-0.22238		79.05	96.1815	-0.23391		78.178	97.6903	-0.82363		76.222	96.4035	-0.9519		74.302	98.5885	-0.64451
74.105	99.4318	-0.25039		33.0556	99.7554	-0.056		76.27	99.144	-0.18548		77.375	97.6189	-0.22189		79.09	96.1806	-0.23286		78.218	97.6882	-0.82533		76.262	96.4014	-0.95227		74.342	98.5867	-0.64497
74.145	99.4307	-0.25067		33.0806	99.7551	-0.0559		76.31	99.1436	-0.185		77.415	97.618	-0.22139		79.13	96.1801	-0.23184		78.258	97.6859	-0.82704		76.302	96.3992	-0.95264		74.382	98.585	-0.64543
74.185	99.4294	-0.25094		33.1054	99.755	-0.0559		76.35	99.1431	-0.18451		77.455	97.6172	-0.22088		79.17	96.1802	-0.23085		78.298	97.6834	-0.82874		76.342	96.396	-0.95301		74.422	98.5832	-0.64589
74.225	99.4281	-0.25121		33.1319	99.7549	-0.0558		76.39	99.1427	-0.18402		77.495	97.6164	-0.22036		79.21	96.1804	-0.22988		78.338	97.6809	-0.83045		76.382	96.392	-0.95337		74.462	98.5811	-0.64635
74.265	99.4269	-0.25149		33.1604	99.7549	-0.0558		76.43	99.1422	-0.18353		77.535	97.6156	-0.21982		79.25	96.1803	-0.22893		78.378	97.6782	-0.83217		76.422	96.3877	-0.95373		74.502	98.5785	-0.64681
74.305	99.4259	-0.25176		33.1878	99.7547	-0.0557		76.47	99.1415	-0.18304		77.575	97.6148	-0.21928		79.29	96.1792	-0.22801		78.418	97.6756	-0.83389		76.462	96.3835	-0.95409		74.542	98.5755	-0.64726
74.345	99.4253	-0.25203		33.211	99.7543	-0.0556		76.51	99.1408	-0.18256		77.615	97.614	-0.21872		79.33	96.1775	-0.22711		78.458	97.6731	-0.83563		76.502	96.3797	-0.95444		74.582	98.5727	-0.64772
74.385	99.4251	-0.25231		33.232	99.7538	-0.0556		76.55	99.14	-0.18207		77.655	97.6132	-0.21815		79.37	96.176	-0.22624		78.498	97.6709	-0.83737		76.542	96.3766	-0.95479		74.622	98.5703	-0.64818
74.425	99.425	-0.25258		33.2552	99.7535	-0.0555		76.59	99.1392	-0.18159		77.695	97.6124	-0.21756		79.41	96.1755	-0.22539		78.538	97.669	-0.83911		76.582	96.3742	-0.95514		74.662	98.5683	-0.64865
74.465	99.4249	-0.25286		33.2825	99.7534	-0.0555		76.63	99.1382	-0.1811		77.735	97.6115	-0.21695		79.45	96.1757	-0.22457		78.578	97.667	-0.84086		76.622	96.3719	-0.95548		74.702	98.5664	-0.64911
74.505	99.4246	-0.25314		33.3111	99.7532	-0.0554		76.67	99.1372	-0.1806		77.775	97.6107	-0.21633		79.49	96.1758	-0.22376		78.618	97.6649	-0.84261		76.662	96.369	-0.95582		74.742	98.5644	-0.64957
74.545	99.4239	-0.25342		33.3378	99.753	-0.0553		76.71	99.1363	-0.18011		77.815	97.61	-0.21569		79.53	96.175	-0.22298		78.658	97.6625	-0.84438		76.702	96.3655	-0.95615		74.782	98.5621	-0.65003
74.585	99.4227	-0.25371		33.3618	99.7527	-0.0552		76.75	99.1354	-0.17961		77.855	97.6093	-0.21503		79.57	96.1733	-0.22221		78.698	97.6598	-0.84615		76.742	96.3616	-0.95648		74.822	98.5598	-0.6505
74.625	99.4211	-0.25399		33.3831	99.7525	-0.0552		76.79	99.1346	-0.17911		77.895	97.6083	-0.21435		79.61	96.1717	-0.22147		78.738	97.6571	-0.84793		76.782	96.3579	-0.95681		74.862	98.5574	-0.65096
74.665	99.4195	-0.25427		33.4028	99.7524	-0.0551		76.83	99.1338	-0.17861		77.935	97.6071	-0.21366		79.65	96.171	-0.22075		78.778	97.6544	-0.84971		76.822	96.3544	-0.95713		74.902	98.555	-0.65143
74.705	99.4181	-0.25456		33.4234	99.7522	-0.055		76.87	99.1332	-0.17812		77.975	97.6058	-0.21294		79.69	96.1713	-0.22005		78.818	97.652	-0.8515		76.862	96.3507	-0.95745		74.942	98.5526	-0.6519
74.745	99.417	-0.25484		33.4472	99.7518	-0.0549		76.91	99.1326	-0.17762		78.015	97.6047	-0.2122		79.73	96.1714	-0.21937		78.858	97.6501	-0.8533		76.902	96.3467	-0.95777		74.982	98.5503	-0.65237
74.785	99.4158	-0.25513		33.4734	99.7512	-0.0549		76.95	99.132	-0.17713		78.055	97.6038	-0.21145		79.77	96.1707	-0.21871		78.898	97.6485	-0.8551		76.942	96.3424	-0.95809		75.022	98.5481	-0.65284
74.825	99.4143	-0.25541		33.4993	99.7506	-0.0548		76.99	99.1312	-0.17663		78.095	97.603	-0.21068		79.81	96.169	-0.21807		78.938	97.6464	-0.85691		76.982	96.3384	-0.9584		75.062	98.5461	-0.65331
74.865	99.4128	-0.2557		33.5241	99.75	-0.0547		77.03	99.1303	-0.17614		78.135	97.6023	-0.20989		79.85	96.1674	-0.21746		78.978	97.6432	-0.85873		77.022	96.3351	-0.9587		75.102	98.5442	-0.65378
74.905	99.4117	-0.25599		33.55	99.7495	-0.0546		77.07	99.1291	-0.17564		78.175	97.6015	-0.20907		79.89	96.1666	-0.21686		79.018	97.6391	-0.86056		77.062	96.3323	-0.95901		75.142	98.5423	-0.65425
74.945	99.4113	-0.25628		33.5792	99.749	-0.0545		77.11	99.1278	-0.17514		78.215	97.6007	-0.20824		79.93	96.1668	-0.21628		79.058	97.6348	-0.86239		77.102	96.3298	-0.95931		75.182	98.5403	-0.65472
74.985	99.4113	-0.25657		33.6097	99.7486	-0.0544		77.15	99.1265	-0.17465		78.255	97.5999	-0.20738		79.97	96.167	-0.21572		79.098	97.6315	-0.86424		77.142	96.3271	-0.9596		75.222	98.5382	-0.6552
75.025	99.4112	-0.25686		33.6375	99.7482	-0.0544		77.19	99.1253	-0.17415		78.295	97.5991	-0.20651		80.01	96.1664	-0.21519		79.138	97.6292	-0.86611		77.182	96.324	-0.95989		75.262	98.5359	-0.65568
75.065	99.4108	-0.25715		33.6609	99.7479	-0.0543		77.23	99.1244	-0.17366		78.335	97.5983	-0.20562		80.05	96.1649	-0.21467		79.178	97.6269	-0.86797		77.222	96.3203	-0.96018		75.302	98.5335	-0.65616
75.105	99.4102	-0.25745		33.6838	99.7477	-0.0542		77.27	99.1239	-0.17316		78.375	97.5973	-0.20472		80.09	96.1632	-0.21417		79.218	97.6237	-0.86984		77.262	96.316	-0.96047		75.342	98.531	-0.65663
75.145	99.4093	-0.25774		33.7102	99.7473	-0.0541		77.31	99.1235	-0.17266		78.415	97.5961	-0.20379		80.13	96.1622	-0.21369		79.258	97.6194	-0.8717		77.302	96.3114	-0.96075		75.382	98.5287	-0.65711
75.185	99.4085	-0.25804		33.7396	99.747	-0.054		77.35	99.123	-0.17216		78.455	97.5948	-0.20284		80.17	96.1621	-0.21322		79.298	97.6145	-0.87357		77.342	96.3073	-0.96102		75.422	98.5266	-0.6576
75.225	99.4076	-0.25834		33.7694	99.7469	-0.0539		77.39	99.1222	-0.17166		78.495	97.5936	-0.20186		80.21	96.1624	-0.21277		79.338	97.6098	-0.87546		77.382	96.3039	-0.9613		75.462	98.5246	-0.65808
75.265	99.4068	-0.25864		33.7983	99.7469	-0.0538		77.43	99.1212	-0.17117		78.535	97.5924	-0.20086		80.25	96.1623	-0.21234		79.378	97.6053	-0.87736		77.422	96.3009	-0.96157		75.502	98.5224	-0.65857
75.305	99.4061	-0.25894		33.8275	99.7469	-0.0537		77.47	99.1202	-0.17067		78.575	97.5912	-0.19985		80.29	96.1617	-0.21192		79.418	97.6008	-0.87927		77.462	96.2981	-0.96184		75.542	98.5198	-0.65906
75.345	99.4055	-0.25924		33.8581	99.7467	-0.0536		77.51	99.1192	-0.17018		78.615	97.5899	-0.19881		80.33	96.1608	-0.21152		79.458	97.5963	-0.88119		77.502	96.2952	-0.9621		75.582	98.5171	-0.65956
75.385	99.4048	-0.25954		33.888	99.7464	-0.0536		77.55	99.1183	-0.16968		78.655	97.5886	-0.19775		80.37	96.1599	-0.21114		79.498	97.5918	-0.8831		77.542	96.2921	-0.96236		75.622	98.5147	-0.66005
75.425	99.4039	-0.25984		33.9139	99.7461	-0.0535		77.59	99.1175	-0.16919		78.695	97.5875	-0.19667		80.41	96.1592	-0.21078		79.538	97.588	-0.88501		77.582	96.2889	-0.96262		75.662	98.513	-0.66054
75.465	99.4029	-0.26014		33.9348	99.746	-0.0534		77.63	99.1168	-0.1687		78.735	97.5867	-0.19557		80.45	96.1585	-0.21043		79.578	97.5856	-0.88694		77.622	96.2855	-0.96287		75.702	98.5118	-0.66104
75.505	99.4017	-0.26044		33.9554	99.7459	-0.0533		77.67	99.1162	-0.1682		78.775	97.5861	-0.19445		80.49	96.1578	-0.2101		79.618	97.5845	-0.88889		77.662	96.282	-0.96312		75.742	98.5103	-0.66154
75.545	99.4003	-0.26074		33.9798	99.7458	-0.0532		77.71	99.1155	-0.16771		78.815	97.5851	-0.19331		80.53	96.1571	-0.20978		79.658	97.5839	-0.89084		77.702	96.2782	-0.96337		75.782	98.5081	-0.66204
75.585	99.3989	-0.26104		34.0071	99.7456	-0.0531		77.75	99.1149	-0.16723		78.855	97.5836	-0.19215		80.57	96.1564	-0.20947		79.698	97.5831	-0.89281		77.742	96.2743	-0.96361		75.822	98.5055	-0.66254
75.625	99.3976	-0.26135		34.0332	99.7455	-0.053		77.79	99.1142	-0.16674		78.895	97.5819	-0.19097		80.61	96.1556	-0.20918		79.738	97.5816	-0.89479		77.782	96.2705	-0.96386		75.862	98.5029	-0.66305
75.665	99.3965	-0.26165		34.0564	99.7453	-0.053		77.83	99.1135	-0.16625		78.935	97.5803	-0.18977		80.65	96.1549	-0.20891		79.778	97.5799	-0.89677		77.822	96.2672	-0.96409		75.902	98.5007	-0.66357
75.705	99.3953	-0.26196		34.0797	99.7452	-0.0529		77.87	99.1128	-0.16576		78.975	97.5793	-0.18855		80.69	96.1542	-0.20865		79.818	97.5784	-0.89875		77.862	96.2642	-0.96433		75.942	98.4986	-0.66408
75.745	99.394	-0.26227		34.1062	99.745	-0.0528		77.91	99.1121	-0.16527		79.015	97.5786	-0.18732		80.73	96.1535	-0.2084		79.858	97.577	-0.90073		77.902	96.2609	-0.96456		75.982	98.4963	-0.6646
75.785	99.3927	-0.26257		34.1352	99.7449	-0.0527		77.95	99.1114	-0.16478		79.055	97.5779	-0.18607		80.77	96.1527	-0.20817		79.898	97.5756	-0.90272		77.942	96.2568	-0.96479		76.022	98.4938	-0.66513
75.825	99.3917	-0.26288		34.1641	99.7447	-0.0526		77.99	99.1108	-0.1643		79.095	97.5772	-0.18482		80.81	96.152	-0.20795		79.938	97.5737	-0.90471		77.982	96.2522	-0.96502		76.062	98.4911	-0.66565
75.865	99.3909	-0.26319		34.191	99.7446	-0.0526		78.03	99.1101	-0.16382		79.135	97.5764	-0.18356		80.85	96.1513	-0.20774		79.978	97.5711	-0.90671		78.022	96.2482	-0.96525		76.102	98.4887	-0.66618
75.905	99.3903	-0.2635		34.2153	99.7445	-0.0525		78.07	99.1094	-0.16334		79.175	97.5755	-0.18227		80.89	96.1506	-0.20754		80.018	97.5678	-0.90873		78.062	96.2455	-0.96547		76.142	98.4864	-0.66671
75.945	99.3898	-0.26381		34.2372	99.7443	-0.0524		78.11	99.1086	-0.16286		79.215	97.5747	-0.18096		80.93	96.1499	-0.20736		80.058	97.5638	-0.91077		78.102	96.2436	-0.96568		76.182	98.4843	-0.66725
75.985	99.3893	-0.26411		34.2591	99.7442	-0.0524		78.15	99.108	-0.16238		79.255	97.5738	-0.17963		80.97	96.1492	-0.20719		80.098	97.5593	-0.91284		78.142	96.2414	-0.9659		76.222	98.4821	-0.66779
76.025	99.3886	-0.26442		34.2851	99.744	-0.0523		78.19	99.1075	-0.1619		79.295	97.5731	-0.17829		81.01	96.1485	-0.20702		80.138	97.5546	-0.91491		78.182	96.238	-0.96611		76.262	98.4798	-0.66833
76.065	99.3881	-0.26473		34.3165	99.7439	-0.0522		78.23	99.1071	-0.16142		79.335	97.5724	-0.17695		81.05	96.1478	-0.20687		80.178	97.5503	-0.91697		78.222	96.2338	-0.96632		76.302	98.4775	-0.66887
76.105	99.3875	-0.26504		34.3492	99.7438	-0.0522		78.27	99.1066	-0.16094		79.375	97.5716	-0.17561		81.09	96.147	-0.20673		80.218	97.5465	-0.91903		78.262	96.2293	-0.96653		76.342	98.4753	-0.66942
76.145	99.3868	-0.26536		34.3789	99.7437	-0.0521		78.31	99.106	-0.16047		79.415	97.5705	-0.17424		81.13	96.1461	-0.2066		80.258	97.5432	-0.9211		78.302	96.2254	-0.96674		76.382	98.4733	-0.66997
76.185	99.3859	-0.26567		34.4059	99.7438	-0.052		78.35	99.1052	-0.15999		79.455	97.5692	-0.17286		81.17	96.1453	-0.20647		80.298	97.5405	-0.92317		78.342	96.2221	-0.96694		76.422	98.4712	-0.67053
76.225	99.3846	-0.26597		34.4329	99.7437	-0.052		78.39	99.1046	-0.15952		79.495	97.568	-0.17147		81.21	96.1448	-0.20636		80.338	97.5381	-0.92525		78.382	96.2194	-0.96714		76.462	98.4687	-0.67109
76.265	99.3831	-0.26628		34.4612	99.7436	-0.0519		78.43	99.1041	-0.15906		79.535	97.5671	-0.17007		81.25	96.1447	-0.20626		80.378	97.5357	-0.92734		78.422	96.2172	-0.96734		76.502	98.4659	-0.67165
76.305	99.3818	-0.26659		34.4899	99.7434	-0.0519		78.47	99.1037	-0.15859		79.575	97.5667	-0.16867		81.29	96.1448	-0.20616		80.418	97.5328	-0.92943		78.462	96.2148	-0.96754		76.542	98.4633	-0.67221
76.345	99.3809	-0.2669		34.5178	99.7434	-0.0518		78.51	99.1032	-0.15813		79.615	97.5665	-0.16726		81.33	96.1448	-0.20607		80.458	97.5297	-0.93152		78.502	96.2116	-0.96774		76.582	98.4611	-0.67277
76.385	99.3801	-0.26722		34.5455	99.7434	-0.0518		78.55	99.1026	-0.15767		79.655	97.5661	-0.16585		81.37	96.1444	-0.206		80.498	97.5266	-0.93363		78.542	96.2072	-0.96793		76.622	98.4591	-0.67334
76.425	99.3795	-0.26753		34.5744	99.7434	-0.0518		78.59	99.1018	-0.15721		79.695	97.5657	-0.16443		81.41	96.1437	-0.20592		80.538	97.5243	-0.93574		78.582	96.2025	-0.96812		76.662	98.457	-0.67391
76.465	99.3789	-0.26784		34.6041	99.7433	-0.0517		78.63	99.1012	-0.15675		79.735	97.5653	-0.16301		81.45	96.1428	-0.20586		80.578	97.5228	-0.93786		78.622	96.1985	-0.96831		76.702	98.4545	-0.67449
76.505	99.3783	-0.26815		34.6305	99.7431	-0.0517		78.67	99.1006	-0.15629		79.775	97.5649	-0.16158		81.49	96.1418	-0.2058		80.618	97.5216	-0.93999		78.662	96.1955	-0.9685		76.742	98.4518	-0.67508
76.545	99.3777	-0.26846		34.6499	99.7428	-0.0516		78.71	99.1002	-0.15583		79.815	97.5646	-0.16016		81.53	96.1409	-0.20575		80.658	97.5199	-0.94212		78.702	96.1929	-0.96868		76.782	98.4491	-0.67567
76.585	99.3769	-0.26877		34.6669	99.7425	-0.0516		78.75	99.0999	-0.15537		79.855	97.5641	-0.15873		81.57	96.1404	-0.20571		80.698	97.5176	-0.94425		78.742	96.1901	-0.96887		76.822	98.4467	-0.67626
76.625	99.3761	-0.26907		34.6897	99.7423	-0.0516		78.79	99.0997	-0.15492		79.895	97.5634	-0.15732		81.61	96.1404	-0.20567		80.738	97.5149	-0.94638		78.782	96.1869	-0.96905		76.862	98.4447	-0.67686
76.665	99.3752	-0.26938		34.7219	99.7421	-0.0516		78.83	99.0995	-0.15447		79.935	97.5624	-0.1559		81.65	96.1407	-0.20564		80.778	97.512	-0.94852		78.822	96.1834	-0.96923		76.902	98.4428	-0.67746
76.705	99.3742	-0.26969		34.7574	99.742	-0.0516		78.87	99.0991	-0.15403		79.975	97.5617	-0.15449		81.69	96.1406	-0.20561		80.818	97.5092	-0.95067		78.862	96.1797	-0.96941		76.942	98.4411	-0.67806
76.745	99.3732	-0.27		34.7897	99.742	-0.0515		78.91	99.0987	-0.15358		80.015	97.5615	-0.15308		81.73	96.1395	-0.20559		80.858	97.5068	-0.95283		78.902	96.176	-0.96959		76.982	98.4393	-0.67866
76.785	99.372	-0.2703		34.8171	99.742	-0.0515		78.95	99.0982	-0.15314		80.055	97.5616	-0.15167		81.77	96.1378	-0.20558		80.898	97.5052	-0.95498		78.942	96.1725	-0.96977		77.022	98.4369	-0.67927
76.825	99.3708	-0.27061		34.8406	99.742	-0.0515		78.99	99.0977	-0.1527		80.095	97.5617	-0.15027		81.81	96.1363	-0.20557		80.938	97.5039	-0.95713		78.982	96.169	-0.96995		77.062	98.4341	-0.67988
76.865	99.3698	-0.27092		34.8621	99.7418	-0.0515		79.03	99.0972	-0.15226		80.135	97.5615	-0.14887		81.85	96.1357	-0.20556		80.978	97.5019	-0.95929		79.022	96.1658	-0.97012		77.102	98.4311	-0.6805
76.905	99.369	-0.27123		34.8861	99.7417	-0.0515		79.07	99.0968	-0.15183		80.175	97.561	-0.14748		81.89	96.136	-0.20555		81.018	97.4979	-0.96145		79.062	96.1627	-0.9703		77.142	98.4286	-0.68112
76.945	99.3684	-0.27153		34.9163	99.7415	-0.0515		79.11	99.0963	-0.15141		80.215	97.5605	-0.14611		81.93	96.1361	-0.20556		81.058	97.4916	-0.96361		79.102	96.1599	-0.97048		77.182	98.4267	-0.68175
76.985	99.3678	-0.27183		34.9503	99.7414	-0.0515		79.15	99.0959	-0.15099		80.255	97.5599	-0.14475		81.97	96.1354	-0.20556		81.098	97.484	-0.96578		79.142	96.157	-0.97065		77.222	98.4249	-0.68238
77.025	99.367	-0.27214		34.9826	99.7412	-0.0515		79.19	99.0954	-0.15057		80.295	97.5595	-0.1434		82.01	96.1338	-0.20557		81.138	97.476	-0.96796		79.182	96.154	-0.97083		77.262	98.4228	-0.68301
77.065	99.3662	-0.27244		35.0108	99.7411	-0.0515		79.23	99.095	-0.15016		80.335	97.5593	-0.14207		82.05	96.1322	-0.20558		81.178	97.4687	-0.97013		79.222	96.1508	-0.971		77.302	98.4202	-0.68364
77.105	99.3655	-0.27274		35.0386	99.741	-0.0516		79.27	99.0946	-0.14974		80.375	97.5593	-0.14074		82.09	96.1312	-0.20559		81.218	97.4625	-0.97231		79.262	96.1473	-0.97118		77.342	98.4173	-0.68427
77.145	99.3648	-0.27304		35.0695	99.7408	-0.0516		79.31	99.0941	-0.14933		80.415	97.5594	-0.13942		82.13	96.1312	-0.2056		81.258	97.458	-0.9745		79.302	96.1436	-0.97135		77.382	98.4144	-0.68491
77.185	99.3641	-0.27334		35.1002	99.7405	-0.0516		79.35	99.0936	-0.14893		80.455	97.5593	-0.13812		82.17	96.1315	-0.20562		81.298	97.4554	-0.97669		79.342	96.1399	-0.97152		77.422	98.4116	-0.68556
77.225	99.3635	-0.27364		35.1239	99.7401	-0.0516		79.39	99.0931	-0.14852		80.495	97.5588	-0.13684		82.21	96.1314	-0.20564		81.338	97.4539	-0.97889		79.382	96.1363	-0.9717		77.462	98.4091	-0.68621
77.265	99.3627	-0.27394		35.1394	99.7398	-0.0517		79.43	99.0927	-0.14812		80.535	97.5584	-0.13557		82.25	96.1308	-0.20566		81.378	97.453	-0.98109		79.422	96.1328	-0.97187		77.502	98.407	-0.68686
77.305	99.3619	-0.27424		35.1563	99.7396	-0.0517		79.47	99.0925	-0.14772		80.575	97.5581	-0.13433		82.29	96.13	-0.20568		81.418	97.4521	-0.98329		79.462	96.1295	-0.97205		77.542	98.405	-0.68751
77.345	99.3612	-0.27453		35.1839	99.7394	-0.0517		79.51	99.0924	-0.14733		80.615	97.5581	-0.13311		82.33	96.129	-0.2057		81.458	97.4511	-0.98549		79.502	96.1263	-0.97222		77.582	98.4029	-0.68817
77.385	99.3604	-0.27483		35.2195	99.7393	-0.0518		79.55	99.092	-0.14694		80.655	97.5582	-0.13192		82.37	96.1283	-0.20572		81.498	97.4499	-0.98768		79.542	96.1232	-0.9724		77.622	98.4003	-0.68884
77.425	99.3594	-0.27513		35.254	99.7391	-0.0518		79.59	99.0913	-0.14655		80.695	97.558	-0.13074		82.41	96.1276	-0.20575		81.538	97.4485	-0.98987		79.582	96.1202	-0.97258		77.662	98.3973	-0.68951
77.465	99.3578	-0.27542		35.2822	99.739	-0.0519		79.63	99.0905	-0.14617		80.735	97.5576	-0.12958		82.45	96.127	-0.20577		81.578	97.4469	-0.99206		79.622	96.1172	-0.97275		77.702	98.3945	-0.69019
77.505	99.3558	-0.27572		35.3062	99.7388	-0.0519		79.67	99.09	-0.14578		80.775	97.5571	-0.12844		82.49	96.1263	-0.20579		81.618	97.4453	-0.99425		79.662	96.1141	-0.97293		77.742	98.3921	-0.69086
77.545	99.3538	-0.27601		35.3294	99.7388	-0.052		79.71	99.0899	-0.14541		80.815	97.5569	-0.12733		82.53	96.1256	-0.20581		81.658	97.4435	-0.99643		79.702	96.1109	-0.97311		77.782	98.39	-0.69154
77.585	99.3526	-0.2763		35.3538	99.7387	-0.0521		79.75	99.09	-0.14504		80.855	97.557	-0.12625		82.57	96.1248	-0.20584		81.698	97.4415	-0.99862		79.742	96.1075	-0.97329		77.822	98.3878	-0.69222
77.625	99.3522	-0.27659		35.3812	99.7388	-0.0521		79.79	99.0901	-0.14467		80.895	97.557	-0.1252		82.61	96.1238	-0.20586		81.738	97.4391	-1.00081		79.782	96.1039	-0.97347		77.862	98.3854	-0.69291
77.665	99.3521	-0.27688		35.412	99.739	-0.0522		79.83	99.0899	-0.14431		80.935	97.5568	-0.12417		82.65	96.123	-0.20588		81.778	97.4362	-1.00302		79.822	96.1001	-0.97365		77.902	98.3827	-0.69359
77.705	99.3517	-0.27716		35.4434	99.7392	-0.0523		79.87	99.0896	-0.14395		80.975	97.5563	-0.12318		82.69	96.1227	-0.2059		81.818	97.4331	-1.00523		79.862	96.0963	-0.97384		77.942	98.3802	-0.69428
77.745	99.3507	-0.27745		35.4727	99.7391	-0.0523		79.91	99.0892	-0.14359		81.015	97.5559	-0.12221		82.73	96.1229	-0.20592		81.858	97.43	-1.00743		79.902	96.0927	-0.97402		77.982	98.378	-0.69498
77.785	99.3496	-0.27773		35.499	99.739	-0.0524		79.95	99.0887	-0.14323		81.055	97.5558	-0.12127		82.77	96.1231	-0.20593		81.898	97.427	-1.00962		79.942	96.0895	-0.97421		78.022	98.3759	-0.69567
77.825	99.3489	-0.27801		35.5227	99.7388	-0.0525		79.99	99.0882	-0.14288		81.095	97.5558	-0.12036		82.81	96.1227	-0.20595		81.938	97.424	-1.01181		79.982	96.0864	-0.9744		78.062	98.3737	-0.69637
77.865	99.3484	-0.27829		35.5451	99.7387	-0.0526		80.03	99.0879	-0.14254		81.135	97.5558	-0.11948		82.85	96.1214	-0.20596		81.978	97.421	-1.014		80.022	96.0834	-0.97459		78.102	98.3713	-0.69706
77.905	99.3478	-0.27857		35.57	99.7385	-0.0527		80.07	99.0877	-0.14219		81.175	97.5555	-0.11863		82.89	96.1196	-0.20597		82.018	97.4179	-1.0162		80.062	96.0804	-0.97478		78.142	98.3688	-0.69777
77.945	99.3468	-0.27885		35.6005	99.7383	-0.0528		80.11	99.0875	-0.14186		81.215	97.555	-0.11782		82.93	96.1184	-0.20598		82.058	97.4143	-1.01841		80.102	96.0773	-0.97497		78.182	98.3667	-0.69847
77.985	99.3452	-0.27913		35.6351	99.738	-0.0529		80.15	99.0872	-0.14152		81.255	97.5547	-0.11704		82.97	96.1181	-0.20598		82.098	97.4101	-1.02061		80.142	96.0742	-0.97517		78.222	98.3648	-0.69919
78.025	99.3435	-0.27941		35.6693	99.7377	-0.053		80.19	99.0867	-0.14119		81.295	97.5546	-0.11629		83.01	96.1184	-0.20599		82.138	97.4052	-1.02281		80.182	96.0709	-0.97537		78.262	98.3628	-0.6999
78.065	99.342	-0.27968		35.7001	99.7374	-0.0531		80.23	99.0862	-0.14086		81.335	97.5547	-0.11558		83.05	96.1184	-0.20599		82.178	97.4	-1.02499		80.222	96.0674	-0.97556		78.302	98.3604	-0.70061
78.105	99.3407	-0.27995		35.7269	99.7371	-0.0532		80.27	99.0859	-0.14053		81.375	97.5546	-0.11491		83.09	96.1174	-0.20598		82.218	97.3951	-1.02716		80.262	96.0637	-0.97577		78.342	98.3575	-0.70132
78.145	99.3396	-0.28022		35.75	99.7369	-0.0533		80.31	99.0857	-0.14021		81.415	97.5543	-0.11427		83.13	96.1157	-0.20598		82.258	97.3907	-1.02932		80.302	96.0599	-0.97597		78.382	98.3546	-0.70203
78.185	99.3386	-0.28049		35.7732	99.7366	-0.0534		80.35	99.0855	-0.1399		81.455	97.5538	-0.11366		83.17	96.1142	-0.20597		82.298	97.3869	-1.03147		80.342	96.0562	-0.97617		78.422	98.3522	-0.70275
78.225	99.3377	-0.28076		35.802	99.7363	-0.0535		80.39	99.0851	-0.13959		81.495	97.5535	-0.11308		83.21	96.1133	-0.20595		82.338	97.3837	-1.03362		80.382	96.0528	-0.97638		78.462	98.3502	-0.70347
78.265	99.3368	-0.28102		35.8378	99.736	-0.0537		80.43	99.0846	-0.13928		81.535	97.5534	-0.11253		83.25	96.1133	-0.20594		82.378	97.381	-1.03578		80.422	96.0497	-0.97659		78.502	98.3481	-0.70419
78.305	99.3359	-0.28129		35.8732	99.7357	-0.0538		80.47	99.0841	-0.13897		81.575	97.5535	-0.11202		83.29	96.1137	-0.20592		82.418	97.3787	-1.03795		80.462	96.0467	-0.9768		78.542	98.3456	-0.70491
78.345	99.3349	-0.28155		35.9009	99.7353	-0.0539		80.51	99.0839	-0.13867		81.615	97.5534	-0.11155		83.33	96.1142	-0.20589		82.458	97.3764	-1.04012		80.502	96.0437	-0.97702		78.582	98.3425	-0.70563
78.385	99.334	-0.28181		35.9227	99.7349	-0.054		80.55	99.0837	-0.13837		81.655	97.553	-0.11111		83.37	96.1145	-0.20586		82.498	97.3738	-1.04228		80.542	96.0407	-0.97723		78.622	98.3394	-0.70634
78.425	99.3332	-0.28207		35.9449	99.7345	-0.0542		80.59	99.0834	-0.13807		81.695	97.5525	-0.1107		83.41	96.1142	-0.20583		82.538	97.3708	-1.04442		80.582	96.0377	-0.97745		78.662	98.3367	-0.70705
78.465	99.3323	-0.28233		35.971	99.7342	-0.0543		80.63	99.083	-0.13778		81.735	97.5523	-0.11034		83.45	96.113	-0.20579		82.578	97.367	-1.04655		80.622	96.0345	-0.97768		78.702	98.3344	-0.70777
78.505	99.3312	-0.28259		35.999	99.734	-0.0544		80.67	99.0825	-0.13749		81.775	97.5523	-0.11		83.49	96.1113	-0.20574		82.618	97.3624	-1.04866		80.662	96.0313	-0.9779		78.742	98.3324	-0.70849
78.545	99.3299	-0.28284		36.0267	99.7337	-0.0546		80.71	99.0821	-0.1372		81.815	97.5524	-0.10971		83.53	96.1098	-0.2057		82.658	97.3573	-1.05076		80.702	96.0278	-0.97813		78.782	98.3304	-0.70921
78.585	99.3284	-0.28309		36.0543	99.7335	-0.0547		80.75	99.0818	-0.13692		81.855	97.5522	-0.10945		83.57	96.1093	-0.20564		82.698	97.352	-1.05287		80.742	96.024	-0.97836		78.822	98.3283	-0.70993
78.625	99.3269	-0.28334		36.0835	99.7331	-0.0549		80.79	99.0817	-0.13664		81.895	97.5518	-0.10922		83.61	96.1094	-0.20559		82.738	97.3467	-1.05498		80.782	96.0202	-0.9786		78.862	98.3258	-0.71064
78.665	99.3257	-0.28359		36.1145	99.7326	-0.055		80.83	99.0814	-0.13636		81.935	97.5513	-0.10903		83.65	96.1096	-0.20552		82.778	97.3412	-1.0571		80.822	96.0166	-0.97884		78.902	98.3228	-0.71136
78.705	99.3245	-0.28384		36.1442	99.7322	-0.0552		80.87	99.081	-0.13608		81.975	97.551	-0.10887		83.69	96.109	-0.20545		82.818	97.3354	-1.0592		80.862	96.0133	-0.97908		78.942	98.3199	-0.71208
78.745	99.3235	-0.28409		36.17	99.732	-0.0553		80.91	99.0805	-0.13581		82.015	97.551	-0.10875		83.73	96.1075	-0.20538		82.858	97.3295	-1.0613		80.902	96.0103	-0.97932		78.982	98.3175	-0.7128
78.785	99.3225	-0.28433		36.1953	99.7319	-0.0555		80.95	99.08	-0.13554		82.055	97.5511	-0.10866		83.77	96.1058	-0.2053		82.898	97.3244	-1.06338		80.942	96.0073	-0.97957		79.022	98.3163	-0.71352
78.825	99.3216	-0.28458		36.2267	99.7318	-0.0557		80.99	99.0795	-0.13527		82.095	97.5512	-0.10861		83.81	96.1045	-0.20521		82.938	97.3212	-1.06546		80.982	96.0043	-0.97982		79.062	98.3154	-0.71424
78.865	99.3208	-0.28482		36.2661	99.7316	-0.0558		81.03	99.0791	-0.135		82.135	97.5513	-0.10859		83.85	96.1038	-0.20512		82.978	97.3203	-1.06754		81.022	96.0013	-0.98008		79.102	98.3137	-0.71496
78.905	99.32	-0.28505		36.3066	99.7312	-0.056		81.07	99.0786	-0.13474		82.175	97.5512	-0.1086		83.89	96.1033	-0.20503		83.018	97.3204	-1.06961		81.062	95.9982	-0.98034		79.142	98.3105	-0.71567
78.945	99.3192	-0.28529		36.3412	99.7307	-0.0562		81.11	99.0781	-0.13449		82.215	97.5509	-0.10865		83.93	96.1024	-0.20493		83.058	97.3199	-1.07168		81.102	95.995	-0.9806		79.182	98.3066	-0.71639
78.985	99.3181	-0.28553		36.3693	99.7301	-0.0563		81.15	99.0777	-0.13423		82.255	97.5504	-0.10872		83.97	96.1011	-0.20482		83.098	97.3176	-1.07374		81.142	95.9917	-0.98087		79.222	98.3031	-0.7171
79.025	99.3168	-0.28576		36.394	99.7296	-0.0565		81.19	99.0774	-0.13398		82.295	97.55	-0.10883		84.01	96.0995	-0.20471		83.138	97.3143	-1.07578		81.182	95.9881	-0.98114		79.262	98.3007	-0.7178
79.065	99.3153	-0.28599		36.4175	99.7294	-0.0567		81.23	99.0773	-0.13373		82.335	97.5498	-0.10897		84.05	96.0978	-0.20459		83.178	97.3107	-1.07781		81.222	95.9844	-0.98141		79.302	98.299	-0.7185
79.105	99.3137	-0.28623		36.441	99.7293	-0.0569		81.27	99.077	-0.13348		82.375	97.5498	-0.10914		84.09	96.0961	-0.20446		83.218	97.3075	-1.07984		81.262	95.9806	-0.98168		79.342	98.2973	-0.71921
79.145	99.3121	-0.28646		36.4654	99.7293	-0.057		81.31	99.0765	-0.13323		82.415	97.55	-0.10934		84.13	96.0947	-0.20433		83.258	97.3042	-1.08186		81.302	95.977	-0.98196		79.382	98.2951	-0.71991
79.185	99.3108	-0.28669		36.4912	99.7291	-0.0572		81.35	99.0757	-0.13298		82.455	97.5501	-0.10957		84.17	96.0937	-0.20419		83.298	97.3003	-1.08388		81.342	95.9737	-0.98225		79.422	98.2927	-0.72061
79.225	99.3102	-0.28692		36.5192	99.7289	-0.0574		81.39	99.075	-0.13273		82.495	97.5501	-0.10983		84.21	96.0931	-0.20404		83.338	97.2955	-1.08589		81.382	95.9706	-0.98254		79.462	98.2903	-0.72131
79.265	99.31	-0.28715		36.5491	99.7286	-0.0576		81.43	99.0746	-0.13249		82.535	97.55	-0.11011		84.25	96.0925	-0.20389		83.378	97.2903	-1.0879		81.422	95.968	-0.98283		79.502	98.288	-0.722
79.305	99.3099	-0.28737		36.5789	99.7284	-0.0578		81.47	99.0744	-0.13225		82.575	97.5496	-0.11043		84.29	96.0915	-0.20374		83.418	97.2854	-1.08991		81.462	95.9654	-0.98313		79.542	98.2858	-0.72269
79.345	99.3092	-0.28759		36.6066	99.7281	-0.058		81.51	99.0743	-0.13201		82.615	97.5491	-0.11077		84.33	96.0901	-0.20357		83.458	97.2812	-1.09191		81.502	95.9624	-0.98343		79.582	98.2836	-0.72336
79.385	99.308	-0.28781		36.6348	99.728	-0.0581		81.55	99.0739	-0.13177		82.655	97.5488	-0.11113		84.37	96.0885	-0.2034		83.498	97.2777	-1.0939		81.542	95.9585	-0.98373		79.622	98.2814	-0.72404
79.425	99.3067	-0.28803		36.668	99.7279	-0.0583		81.59	99.0735	-0.13153		82.695	97.5487	-0.11152		84.41	96.0872	-0.20323		83.538	97.2751	-1.09588		81.582	95.9539	-0.98404		79.662	98.279	-0.72471
79.465	99.3055	-0.28825		36.7061	99.7278	-0.0585		81.63	99.073	-0.13129		82.735	97.5488	-0.11194		84.45	96.0863	-0.20305		83.578	97.2729	-1.09785		81.622	95.9493	-0.98435		79.702	98.2763	-0.72538
79.505	99.3047	-0.28847		36.7409	99.7276	-0.0587		81.67	99.0726	-0.13105		82.775	97.5488	-0.11237		84.49	96.0857	-0.20286		83.618	97.2704	-1.09981		81.662	95.9457	-0.98466		79.742	98.2734	-0.72604
79.545	99.3038	-0.28869		36.7645	99.7274	-0.0589		81.71	99.0724	-0.13081		82.815	97.5485	-0.11283		84.53	96.0851	-0.20266		83.658	97.2662	-1.10177		81.702	95.9429	-0.98498		79.782	98.2707	-0.7267
79.585	99.3027	-0.2889		36.7822	99.7271	-0.0591		81.75	99.0722	-0.13057		82.855	97.548	-0.11331		84.57	96.0844	-0.20246		83.698	97.2596	-1.10373		81.742	95.9403	-0.9853		79.822	98.2685	-0.72736
79.625	99.3014	-0.28912		36.8062	99.7268	-0.0593		81.79	99.0722	-0.13034		82.895	97.5475	-0.11381		84.61	96.0837	-0.20225		83.738	97.2513	-1.10568		81.782	95.9372	-0.98563		79.862	98.2666	-0.728
79.665	99.2999	-0.28933		36.8415	99.7266	-0.0595		81.83	99.072	-0.1301		82.935	97.5469	-0.11433		84.65	96.0829	-0.20203		83.778	97.2424	-1.10763		81.822	95.9337	-0.98596		79.902	98.2648	-0.72864
79.705	99.2983	-0.28954		36.8794	99.7265	-0.0597		81.87	99.0716	-0.12986		82.975	97.5466	-0.11487		84.69	96.0822	-0.2018		83.818	97.2337	-1.10957		81.862	95.9302	-0.98629		79.942	98.2627	-0.72928
79.745	99.2968	-0.28975		36.9106	99.7265	-0.0599		81.91	99.0707	-0.12963		83.015	97.5465	-0.11543		84.73	96.0815	-0.20157		83.858	97.2261	-1.1115		81.902	95.927	-0.98663		79.982	98.2604	-0.72991
79.785	99.2957	-0.28996		36.9364	99.7266	-0.0601		81.95	99.0697	-0.12939		83.055	97.5466	-0.11601		84.77	96.0808	-0.20134		83.898	97.2199	-1.11341		81.942	95.9242	-0.98697		80.022	98.2581	-0.73053
79.825	99.2953	-0.29017		36.9631	99.7265	-0.0603		81.99	99.0689	-0.12916		83.095	97.5466	-0.1166		84.81	96.08	-0.20109		83.938	97.2159	-1.11531		81.982	95.9215	-0.98731		80.062	98.2559	-0.73115
79.865	99.2952	-0.29038		36.9936	99.7262	-0.0605		82.03	99.0683	-0.12892		83.135	97.5462	-0.11721		84.85	96.0793	-0.20084		83.978	97.2135	-1.11721		82.022	95.9186	-0.98766		80.102	98.2537	-0.73175
79.905	99.295	-0.29058		37.024	99.7259	-0.0607		82.07	99.0679	-0.12868		83.175	97.5452	-0.11782		84.89	96.0786	-0.20058		84.018	97.2123	-1.1191		82.062	95.9154	-0.98802		80.142	98.2513	-0.73235
79.945	99.2942	-0.29079		37.0502	99.7256	-0.0609		82.11	99.0675	-0.12845		83.215	97.5444	-0.11846		84.93	96.078	-0.20032		84.058	97.2119	-1.12098		82.102	95.9117	-0.98838		80.182	98.2485	-0.73295
79.985	99.2929	-0.29099		37.0749	99.7253	-0.0611		82.15	99.0669	-0.12821		83.255	97.544	-0.1191		84.97	96.0774	-0.20005		84.098	97.2116	-1.12287		82.142	95.9076	-0.98875		80.222	98.2455	-0.73353
80.025	99.2915	-0.29119		37.104	99.7251	-0.0614		82.19	99.0662	-0.12797		83.295	97.5442	-0.11976		85.01	96.0765	-0.19977		84.138	97.2109	-1.12475		82.182	95.9032	-0.98911		80.262	98.2429	-0.73411
80.065	99.29	-0.2914		37.1396	99.725	-0.0616		82.23	99.0654	-0.12773		83.335	97.5442	-0.12043		85.05	96.0752	-0.19948		84.178	97.2092	-1.12663		82.222	95.8992	-0.98948		80.302	98.2408	-0.73468
80.105	99.2885	-0.2916		37.177	99.7248	-0.0618		82.27	99.0647	-0.12749		83.375	97.5437	-0.12111		85.09	96.0736	-0.19918		84.218	97.2067	-1.1285		82.262	95.8959	-0.98985		80.342	98.2391	-0.73524
80.145	99.2869	-0.2918		37.2111	99.7245	-0.062		82.31	99.064	-0.12725		83.415	97.5427	-0.12179		85.13	96.0721	-0.19888		84.258	97.2037	-1.13036		82.302	95.8929	-0.99023		80.382	98.2371	-0.73579
80.185	99.2853	-0.292		37.2414	99.7242	-0.0622		82.35	99.0635	-0.12701		83.455	97.5419	-0.12249		85.17	96.0711	-0.19857		84.298	97.2005	-1.13221		82.342	95.8898	-0.99061		80.422	98.2347	-0.73633
80.225	99.2839	-0.2922		37.2702	99.7241	-0.0624		82.39	99.0631	-0.12676		83.495	97.5417	-0.12319		85.21	96.0704	-0.19825		84.338	97.1971	-1.13406		82.382	95.886	-0.99099		80.462	98.2318	-0.73686
80.265	99.283	-0.29239		37.2988	99.7241	-0.0626		82.43	99.0626	-0.12652		83.535	97.5418	-0.12389		85.25	96.0698	-0.19792		84.378	97.1934	-1.13591		82.422	95.8821	-0.99138		80.502	98.2289	-0.73738
80.305	99.2828	-0.29259		37.327	99.7241	-0.0628		82.47	99.0621	-0.12627		83.575	97.5418	-0.12459		85.29	96.0692	-0.19759		84.418	97.1893	-1.13775		82.462	95.8786	-0.99177		80.542	98.226	-0.73789
80.345	99.2827	-0.29279		37.3548	99.7239	-0.063		82.51	99.0614	-0.12602		83.615	97.5412	-0.1253		85.33	96.0685	-0.19724		84.458	97.1848	-1.1396		82.502	95.876	-0.99216		80.582	98.2233	-0.7384
80.385	99.2822	-0.29298		37.3837	99.7236	-0.0632		82.55	99.0607	-0.12577		83.655	97.5402	-0.126		85.37	96.0677	-0.1969		84.498	97.1801	-1.14143		82.542	95.8737	-0.99256		80.622	98.2208	-0.73889
80.425	99.2811	-0.29318		37.4168	99.7233	-0.0634		82.59	99.0601	-0.12552		83.695	97.5395	-0.12671		85.41	96.0669	-0.19654		84.538	97.1754	-1.14326		82.582	95.8714	-0.99296		80.662	98.2186	-0.73936
80.465	99.2796	-0.29337		37.4535	99.7231	-0.0637		82.63	99.0596	-0.12527		83.735	97.5394	-0.12742		85.45	96.0662	-0.19618		84.578	97.1706	-1.14507		82.622	95.8685	-0.99337		80.702	98.2165	-0.73983
80.505	99.2784	-0.29357		37.4877	99.723	-0.0639		82.67	99.0592	-0.12501		83.775	97.5395	-0.12812		85.49	96.0655	-0.1958		84.618	97.1655	-1.14688		82.662	95.8653	-0.99377		80.742	98.2144	-0.74029
80.545	99.2775	-0.29376		37.5135	99.7229	-0.0641		82.71	99.0587	-0.12475		83.815	97.5394	-0.12883		85.53	96.0648	-0.19543		84.658	97.1599	-1.14867		82.702	95.8618	-0.99418		80.782	98.2122	-0.74074
80.585	99.2768	-0.29396		37.5363	99.7228	-0.0643		82.75	99.058	-0.12449		83.855	97.5387	-0.12953		85.57	96.064	-0.19504		84.698	97.1542	-1.15047		82.742	95.8581	-0.9946		80.822	98.2096	-0.74118
80.625	99.2763	-0.29415		37.5669	99.7226	-0.0645		82.79	99.0573	-0.12423		83.895	97.5377	-0.13023		85.61	96.0633	-0.19465		84.738	97.149	-1.15226		82.782	95.8545	-0.99501		80.862	98.2066	-0.7416
80.665	99.2757	-0.29435		37.6084	99.7224	-0.0647		82.83	99.0566	-0.12396		83.935	97.537	-0.13091		85.65	96.0626	-0.19425		84.778	97.1448	-1.15405		82.822	95.8511	-0.99544		80.902	98.2034	-0.74202
80.705	99.2751	-0.29454		37.648	99.722	-0.0649		82.87	99.0559	-0.1237		83.975	97.5369	-0.13158		85.69	96.0619	-0.19384		84.818	97.1414	-1.15585		82.862	95.848	-0.99587		80.942	98.2002	-0.74242
80.745	99.2745	-0.29473		37.6737	99.7217	-0.0651		82.91	99.0552	-0.12343		84.015	97.537	-0.13224		85.73	96.0611	-0.19343		84.858	97.1383	-1.15765		82.902	95.845	-0.9963		80.982	98.1974	-0.74281
80.785	99.2738	-0.29492		37.6916	99.7214	-0.0653		82.95	99.0547	-0.12316		84.055	97.5371	-0.1329		85.77	96.0604	-0.193		84.898	97.1349	-1.15944		82.942	95.842	-0.99673		81.022	98.1951	-0.74319
80.825	99.2728	-0.29512		37.7168	99.7212	-0.0655		82.99	99.0543	-0.12288		84.095	97.5369	-0.13355		85.81	96.0597	-0.19257		84.938	97.1313	-1.16123		82.982	95.8388	-0.99717		81.062	98.1927	-0.74355
80.865	99.2715	-0.29531		37.7554	99.7211	-0.0657		83.03	99.0538	-0.1226		84.135	97.5364	-0.13418		85.85	96.059	-0.19213		84.978	97.1278	-1.16301		83.022	95.8358	-0.99761		81.102	98.1898	-0.74391
80.905	99.2699	-0.2955		37.7948	99.721	-0.0659		83.07	99.0533	-0.12232		84.175	97.5356	-0.13481		85.89	96.0582	-0.19168		85.018	97.1247	-1.16478		83.062	95.8331	-0.99805		81.142	98.1866	-0.74425
80.945	99.2682	-0.29569		37.8221	99.7207	-0.0661		83.11	99.0529	-0.12203		84.215	97.5347	-0.13543		85.93	96.0575	-0.19123		85.058	97.1216	-1.16654		83.102	95.8305	-0.9985		81.182	98.1835	-0.74458
80.985	99.2668	-0.29588		37.8407	99.7204	-0.0664		83.15	99.0524	-0.12174		84.255	97.5339	-0.13603		85.97	96.0568	-0.19076		85.098	97.1179	-1.16829		83.142	95.8275	-0.99895		81.222	98.1808	-0.7449
81.025	99.2657	-0.29607		37.8623	99.7201	-0.0666		83.19	99.0522	-0.12145		84.295	97.5336	-0.13662		86.01	96.0561	-0.19029		85.138	97.1131	-1.17006		83.182	95.8234	-0.9994		81.262	98.1785	-0.7452
81.065	99.2651	-0.29626		37.893	99.7198	-0.0668		83.23	99.052	-0.12116		84.335	97.5337	-0.1372		86.05	96.0554	-0.1898		85.178	97.1071	-1.17183		83.222	95.8186	-0.99985		81.302	98.176	-0.74549
81.105	99.2647	-0.29645		37.9282	99.7196	-0.067		83.27	99.0518	-0.12086		84.375	97.5338	-0.13776		86.09	96.0546	-0.18931		85.218	97.1008	-1.17359		83.262	95.8141	-1.0003		81.342	98.1731	-0.74577
81.145	99.2644	-0.29664		37.9624	99.7194	-0.0672		83.31	99.0513	-0.12056		84.415	97.5332	-0.1383		86.13	96.0538	-0.18881		85.258	97.0945	-1.17535		83.302	95.811	-1.00076		81.382	98.1698	-0.74603
81.185	99.264	-0.29683		37.9946	99.7193	-0.0674		83.35	99.0508	-0.12026		84.455	97.5319	-0.13883		86.17	96.0529	-0.1883		85.298	97.0888	-1.17711		83.342	95.809	-1.00122		81.422	98.1668	-0.74628
81.225	99.2634	-0.29702		38.0257	99.7191	-0.0676		83.39	99.0504	-0.11996		84.495	97.5305	-0.13934		86.21	96.0523	-0.18779		85.338	97.0837	-1.17886		83.382	95.8071	-1.00168		81.462	98.1643	-0.74652
81.265	99.2625	-0.29721		38.0567	99.7189	-0.0677		83.43	99.0504	-0.11965		84.535	97.5297	-0.13983		86.25	96.052	-0.18726		85.378	97.0796	-1.18062		83.422	95.8044	-1.00214		81.502	98.162	-0.74674
81.305	99.2614	-0.2974		38.088	99.7185	-0.0679		83.47	99.0504	-0.11934		84.575	97.5294	-0.1403		86.29	96.0521	-0.18673		85.418	97.0764	-1.18237		83.462	95.8009	-1.0026		81.542	98.1594	-0.74695
81.345	99.2602	-0.29759		38.1202	99.7181	-0.0681		83.51	99.0504	-0.11902		84.615	97.5291	-0.14075		86.33	96.0522	-0.18619		85.458	97.0739	-1.18412		83.502	95.7968	-1.00307		81.582	98.1564	-0.74714
81.385	99.2589	-0.29778		38.1521	99.7177	-0.0683		83.55	99.05	-0.1187		84.655	97.5283	-0.14118		86.37	96.0518	-0.18564		85.498	97.0719	-1.18587		83.542	95.7925	-1.00354		81.622	98.1532	-0.74733
81.425	99.2574	-0.29797		38.1823	99.7173	-0.0685		83.59	99.0495	-0.11838		84.695	97.5271	-0.1416		86.41	96.051	-0.18508		85.538	97.0701	-1.18761		83.582	95.7886	-1.00401		81.662	98.1502	-0.74749
81.465	99.2556	-0.29816		38.21	99.7171	-0.0687		83.63	99.049	-0.11805		84.735	97.5257	-0.14199		86.45	96.0502	-0.18451		85.578	97.0682	-1.18935		83.622	95.7853	-1.00448		81.702	98.1478	-0.74765
81.505	99.2539	-0.29835		38.2364	99.7168	-0.0689		83.67	99.0487	-0.11772		84.775	97.5246	-0.14236		86.49	96.0498	-0.18393		85.618	97.0656	-1.1911		83.662	95.7831	-1.00495		81.742	98.1455	-0.74779
81.545	99.2526	-0.29854		38.2631	99.7164	-0.0691		83.71	99.0485	-0.11739		84.815	97.5239	-0.14271		86.53	96.0498	-0.18334		85.658	97.0624	-1.19285		83.702	95.7811	-1.00543		81.782	98.1429	-0.74791
81.585	99.2521	-0.29873		38.2922	99.716	-0.0693		83.75	99.0484	-0.11706		84.855	97.5232	-0.14304		86.57	96.05	-0.18274		85.698	97.0587	-1.1946		83.742	95.7783	-1.00591		81.822	98.1399	-0.74803
81.625	99.2519	-0.29892		38.326	99.7155	-0.0695		83.79	99.0482	-0.11673		84.895	97.5224	-0.14335		86.61	96.0497	-0.18213		85.738	97.0544	-1.19636		83.782	95.7742	-1.00638		81.862	98.1368	-0.74813
81.665	99.2516	-0.29911		38.3643	99.7152	-0.0697		83.83	99.048	-0.11639		84.935	97.5216	-0.14363		86.65	96.049	-0.18151		85.778	97.0501	-1.19811		83.822	95.7694	-1.00686		81.902	98.134	-0.74821
81.705	99.2507	-0.2993		38.4009	99.715	-0.0698		83.87	99.0477	-0.11604		84.975	97.5208	-0.14388		86.69	96.0481	-0.18089		85.818	97.0462	-1.19986		83.862	95.7649	-1.00734		81.942	98.1314	-0.74829
81.745	99.2495	-0.29949		38.4301	99.7148	-0.07		83.91	99.0472	-0.1157		85.015	97.52	-0.14412		86.73	96.0475	-0.18025		85.858	97.0435	-1.20161		83.902	95.7615	-1.00782		81.982	98.1287	-0.74835
81.785	99.2483	-0.29968		38.4542	99.7145	-0.0702		83.95	99.0467	-0.11534		85.055	97.5192	-0.14433		86.77	96.0474	-0.17959		85.898	97.0418	-1.20336		83.942	95.7585	-1.00831		82.022	98.1255	-0.74839
81.825	99.2472	-0.29987		38.4799	99.7141	-0.0704		83.99	99.0464	-0.11499		85.095	97.5184	-0.14451		86.81	96.0476	-0.17893		85.938	97.0401	-1.20512		83.982	95.7554	-1.00879		82.062	98.1218	-0.74842
81.865	99.2462	-0.30006		38.5109	99.7137	-0.0706		84.03	99.0462	-0.11463		85.135	97.5176	-0.14468		86.85	96.0477	-0.17826		85.978	97.0372	-1.20687		84.022	95.7519	-1.00928		82.102	98.1184	-0.74844
81.905	99.2453	-0.30025		38.5459	99.7133	-0.0707		84.07	99.046	-0.11428		85.175	97.5168	-0.14481		86.89	96.0477	-0.17758		86.018	97.0329	-1.20862		84.062	95.748	-1.00976		82.142	98.1156	-0.74845
81.945	99.2444	-0.30044		38.5828	99.7129	-0.0709		84.11	99.0456	-0.11392		85.215	97.5159	-0.14493		86.93	96.0476	-0.17688		86.058	97.0274	-1.21038		84.102	95.744	-1.01024		82.182	98.1134	-0.74844
81.985	99.2436	-0.30063		38.6196	99.7127	-0.0711		84.15	99.045	-0.11356		85.255	97.515	-0.14502		86.97	96.0477	-0.17618		86.098	97.0215	-1.21214		84.142	95.74	-1.01073		82.222	98.1111	-0.74842
82.025	99.2428	-0.30082		38.6544	99.7124	-0.0713		84.19	99.0442	-0.11319		85.295	97.5142	-0.14508		87.01	96.0478	-0.17545		86.138	97.0155	-1.21391		84.182	95.7361	-1.01122		82.262	98.1082	-0.74838
82.065	99.242	-0.30101		38.6868	99.7121	-0.0714		84.23	99.0435	-0.11282		85.335	97.5136	-0.14512		87.05	96.0479	-0.17472		86.178	97.0101	-1.21567		84.222	95.7323	-1.0117		82.302	98.1046	-0.74834
82.105	99.241	-0.3012		38.7188	99.7118	-0.0716		84.27	99.0428	-0.11245		85.375	97.5133	-0.14514		87.09	96.0475	-0.17398		86.218	97.006	-1.21744		84.262	95.7286	-1.01219		82.342	98.1007	-0.74828
82.145	99.2399	-0.3014		38.7525	99.7116	-0.0718		84.31	99.0422	-0.11207		85.415	97.5129	-0.14513		87.13	96.0468	-0.17323		86.258	97.0033	-1.21921		84.302	95.7248	-1.01268		82.382	98.0971	-0.74821
82.185	99.2385	-0.30159		38.7862	99.7113	-0.072		84.35	99.0415	-0.11169		85.455	97.5123	-0.1451		87.17	96.0459	-0.17247		86.298	97.0012	-1.22097		84.342	95.7211	-1.01316		82.422	98.0936	-0.74812
82.225	99.2372	-0.30178		38.8158	99.711	-0.0721		84.39	99.0408	-0.11131		85.495	97.5115	-0.14504		87.21	96.0454	-0.1717		86.338	96.999	-1.22275		84.382	95.7173	-1.01364		82.462	98.0901	-0.74802
82.265	99.2362	-0.30198		38.8402	99.7106	-0.0723		84.43	99.0401	-0.11093		85.535	97.5106	-0.14496		87.25	96.0454	-0.17092		86.378	96.9964	-1.22453		84.422	95.7134	-1.01412		82.502	98.0864	-0.74792
82.305	99.2356	-0.30217		38.8631	99.7101	-0.0725		84.47	99.0395	-0.11054		85.575	97.5101	-0.14486		87.29	96.0456	-0.17011		86.418	96.9933	-1.22632		84.462	95.7093	-1.01461		82.542	98.0827	-0.74779
82.345	99.235	-0.30236		38.8884	99.7098	-0.0726		84.51	99.0388	-0.11015		85.615	97.5098	-0.14474		87.33	96.0454	-0.1693		86.458	96.9899	-1.22811		84.502	95.7052	-1.01509		82.582	98.0793	-0.74766
82.385	99.2343	-0.30255		38.9187	99.7095	-0.0728		84.55	99.0381	-0.10976		85.655	97.5094	-0.14459		87.37	96.0447	-0.16847		86.498	96.9864	-1.2299		84.542	95.7017	-1.01558		82.622	98.0764	-0.74752
82.425	99.2333	-0.30274		38.9561	99.7093	-0.073		84.59	99.0374	-0.10938		85.695	97.5086	-0.14442		87.41	96.0438	-0.16762		86.538	96.9829	-1.2317		84.582	95.699	-1.01606		82.662	98.0737	-0.74736
82.465	99.2323	-0.30293		38.9992	99.709	-0.0731		84.63	99.0367	-0.10899		85.735	97.5074	-0.14423		87.45	96.0432	-0.16677		86.578	96.9796	-1.2335		84.622	95.6969	-1.01654		82.702	98.0706	-0.74719
82.505	99.2315	-0.30313		39.0414	99.7087	-0.0733		84.67	99.0361	-0.1086		85.775	97.5061	-0.14402		87.49	96.0431	-0.1659		86.618	96.9764	-1.23531		84.662	95.6944	-1.01702		82.742	98.0667	-0.74701
82.545	99.2308	-0.30332		39.0762	99.7084	-0.0734		84.71	99.0354	-0.1082		85.815	97.5052	-0.14379		87.53	96.0433	-0.16502		86.658	96.9726	-1.23712		84.702	95.6908	-1.0175		82.782	98.0625	-0.74682
82.585	99.2299	-0.30351		39.1037	99.7079	-0.0736		84.75	99.0348	-0.1078		85.855	97.5048	-0.14354		87.57	96.0432	-0.16413		86.698	96.9674	-1.23893		84.742	95.6863	-1.01797		82.822	98.0584	-0.74662
82.625	99.2287	-0.3037		39.1279	99.7074	-0.0738		84.79	99.0341	-0.10741		85.895	97.5046	-0.14327		87.61	96.0427	-0.16322		86.738	96.9604	-1.24075		84.782	95.6818	-1.01845		82.862	98.0551	-0.74641
82.665	99.2271	-0.30389		39.1528	99.7069	-0.0739		84.83	99.0333	-0.10701		85.935	97.504	-0.14298		87.65	96.0419	-0.16229		86.778	96.9527	-1.24257		84.822	95.6781	-1.01892		82.902	98.0521	-0.74619
82.705	99.2253	-0.30409		39.1824	99.7063	-0.0741		84.87	99.0327	-0.10661		85.975	97.5032	-0.14267		87.69	96.041	-0.16135		86.818	96.945	-1.24439		84.862	95.6751	-1.0194		82.942	98.0492	-0.74596
82.745	99.2237	-0.30428		39.2199	99.7058	-0.0743		84.91	99.032	-0.10621		86.015	97.5023	-0.14234		87.73	96.0403	-0.16041		86.858	96.9385	-1.24622		84.902	95.6725	-1.01987		82.982	98.0461	-0.74572
82.785	99.2224	-0.30447		39.2607	99.7054	-0.0744		84.95	99.0315	-0.10581		86.055	97.5017	-0.14199		87.77	96.0396	-0.15944		86.898	96.9336	-1.24806		84.942	95.67	-1.02034		83.022	98.0429	-0.74547
82.825	99.2215	-0.30466		39.2958	99.705	-0.0746		84.99	99.031	-0.10541		86.095	97.5014	-0.14162		87.81	96.0389	-0.15846		86.938	96.9307	-1.2499		84.982	95.6672	-1.02082		83.062	98.0397	-0.74521
82.865	99.2212	-0.30485		39.3216	99.7044	-0.0747		85.03	99.0306	-0.10501		86.135	97.501	-0.14124		87.85	96.038	-0.15747		86.978	96.9299	-1.25174		85.022	95.6637	-1.02129		83.102	98.0367	-0.74494
82.905	99.2211	-0.30505		39.3447	99.7039	-0.0749		85.07	99.0302	-0.10461		86.175	97.5005	-0.14084		87.89	96.0372	-0.15645		87.018	96.9299	-1.25358		85.062	95.6592	-1.02175		83.142	98.0339	-0.74466
82.945	99.2206	-0.30524		39.3722	99.7033	-0.0751		85.11	99.0298	-0.10421		86.215	97.4997	-0.14042		87.93	96.0366	-0.15543		87.058	96.9293	-1.25543		85.102	95.6544	-1.02222		83.182	98.0312	-0.74437
82.985	99.2192	-0.30543		39.4054	99.7027	-0.0752		85.15	99.0293	-0.10381		86.255	97.4988	-0.13999		87.97	96.0366	-0.15439		87.098	96.9268	-1.25728		85.142	95.65	-1.02269		83.222	98.0286	-0.74408
83.025	99.2171	-0.30562		39.4426	99.7022	-0.0754		85.19	99.0288	-0.10341		86.295	97.4978	-0.13955		88.01	96.0367	-0.15333		87.138	96.923	-1.25914		85.182	95.6468	-1.02315		83.262	98.0262	-0.74378
83.065	99.215	-0.3058		39.4815	99.7016	-0.0756		85.23	99.0284	-0.10302		86.335	97.497	-0.1391		88.05	96.0367	-0.15226		87.178	96.919	-1.26101		85.222	95.644	-1.02362		83.302	98.0241	-0.74347
83.105	99.2133	-0.30599		39.5185	99.701	-0.0757		85.27	99.028	-0.10262		86.375	97.4963	-0.13863		88.09	96.0362	-0.15117		87.218	96.9153	-1.26288		85.262	95.6409	-1.02408		83.342	98.0222	-0.74315
83.145	99.2121	-0.30618		39.5502	99.7004	-0.0759		85.31	99.0276	-0.10223		86.415	97.4959	-0.13814		88.13	96.0354	-0.15007		87.258	96.912	-1.26476		85.302	95.6367	-1.02454		83.382	98.02	-0.74283
83.185	99.2113	-0.30637		39.5773	99.6999	-0.0761		85.35	99.0271	-0.10183		86.455	97.4955	-0.13764		88.17	96.0346	-0.14894		87.298	96.9086	-1.26664		85.342	95.632	-1.025		83.422	98.0171	-0.7425
83.225	99.211	-0.30656		39.6022	99.6994	-0.0762		85.39	99.0266	-0.10144		86.495	97.4951	-0.13713		88.21	96.0338	-0.1478		87.338	96.9049	-1.26853		85.382	95.6277	-1.02545		83.462	98.0137	-0.74216
83.265	99.2108	-0.30675		39.6273	99.6991	-0.0764		85.43	99.0259	-0.10105		86.535	97.4943	-0.13661		88.25	96.0331	-0.14665		87.378	96.9012	-1.27042		85.422	95.6242	-1.02591		83.502	98.0105	-0.74182
83.305	99.2103	-0.30694		39.6553	99.6989	-0.0766		85.47	99.0251	-0.10067		86.575	97.4935	-0.13608		88.29	96.0324	-0.14548		87.418	96.8981	-1.27232		85.462	95.6214	-1.02636		83.542	98.0084	-0.74147
83.345	99.2094	-0.30712		39.6881	99.6986	-0.0767		85.51	99.0246	-0.10028		86.615	97.4927	-0.13555		88.33	96.0315	-0.14429		87.458	96.896	-1.27422		85.502	95.6188	-1.02681		83.582	98.0071	-0.74112
83.385	99.2081	-0.30731		39.7238	99.6983	-0.0769		85.55	99.0243	-0.0999		86.655	97.4923	-0.135		88.37	96.0307	-0.14308		87.498	96.8941	-1.27613		85.542	95.6161	-1.02725		83.622	98.0059	-0.74076
83.425	99.2066	-0.3075		39.7583	99.698	-0.0771		85.59	99.0242	-0.0995		86.695	97.492	-0.13445		88.41	96.0301	-0.14186		87.538	96.891	-1.27804		85.582	95.6129	-1.0277		83.662	98.0035	-0.74039
83.465	99.205	-0.30768		39.7902	99.6979	-0.0773		85.63	99.0239	-0.0992		86.735	97.4915	-0.1339		88.45	96.0299	-0.14062		87.578	96.8858	-1.27997		85.622	95.6091	-1.02814		83.702	98.0002	-0.74003
83.505	99.2034	-0.30787		39.8225	99.6978	-0.0775		85.67	99.0235	-0.0988		86.775	97.4907	-0.13334		88.49	96.03	-0.13937		87.618	96.8791	-1.28189		85.662	95.6047	-1.02859		83.742	97.9969	-0.73965
83.545	99.2018	-0.30805		39.8581	99.6976	-0.0776		85.71	99.023	-0.0984		86.815	97.4898	-0.13277		88.53	96.0301	-0.1381		87.658	96.8721	-1.28382		85.702	95.6002	-1.02903		83.782	97.9943	-0.73928
83.585	99.2004	-0.30824		39.8954	99.6975	-0.0778		85.75	99.0226	-0.098		86.855	97.4891	-0.1322		88.57	96.0297	-0.13682		87.698	96.8661	-1.28574		85.742	95.5964	-1.02947		83.822	97.9925	-0.73889
83.625	99.1992	-0.30842		39.9303	99.6974	-0.078		85.79	99.0223	-0.0977		86.895	97.489	-0.13163		88.61	96.029	-0.13553		87.738	96.8611	-1.28767		85.782	95.5933	-1.02991		83.862	97.991	-0.73851
83.665	99.1984	-0.3086		39.9616	99.6972	-0.0782		85.83	99.0221	-0.0973		86.935	97.4891	-0.13104		88.65	96.0281	-0.13422		87.778	96.8569	-1.2896		85.822	95.5903	-1.03034		83.902	97.9894	-0.73812
83.705	99.1982	-0.30878		39.9934	99.6971	-0.0784		85.87	99.022	-0.097		86.975	97.4892	-0.13046		88.69	96.0273	-0.13288		87.818	96.8531	-1.29155		85.862	95.5868	-1.03077		83.942	97.9875	-0.73773
83.745	99.1981	-0.30896		40.0296	99.6969	-0.0786		85.91	99.0217	-0.0966		87.015	97.4889	-0.12988		88.73	96.0266	-0.13153		87.858	96.8496	-1.2935		85.902	95.5825	-1.0312		83.982	97.9855	-0.73734
83.785	99.1976	-0.30914		40.0671	99.6968	-0.0788		85.95	99.0215	-0.0963		87.055	97.4884	-0.1293		88.77	96.0259	-0.13015		87.898	96.8463	-1.29546		85.942	95.578	-1.03162		84.022	97.9833	-0.73694
83.825	99.1966	-0.30932		40.0992	99.6967	-0.079		85.99	99.0213	-0.0959		87.095	97.4879	-0.12872		88.81	96.0252	-0.12876		87.938	96.8432	-1.29742		85.982	95.574	-1.03204		84.062	97.9811	-0.73654
83.865	99.1951	-0.3095		40.1239	99.6965	-0.0792		86.03	99.021	-0.0956		87.135	97.4875	-0.12814		88.85	96.0245	-0.12734		87.978	96.8401	-1.29937		86.022	95.5708	-1.03246		84.102	97.9792	-0.73614
83.905	99.1935	-0.30968		40.1481	99.6964	-0.0794		86.07	99.0208	-0.0953		87.175	97.4871	-0.12756		88.89	96.0238	-0.12591		88.018	96.8373	-1.30133		86.062	95.5679	-1.03288		84.142	97.9776	-0.73574
83.945	99.1919	-0.30985		40.1787	99.6962	-0.0796		86.11	99.0206	-0.0949		87.215	97.4867	-0.12698		88.93	96.0229	-0.12446		88.058	96.8346	-1.30331		86.102	95.5647	-1.0333		84.182	97.976	-0.73534
83.985	99.1903	-0.31003		40.2144	99.6959	-0.0798		86.15	99.0204	-0.0946		87.255	97.4862	-0.12641		88.97	96.0221	-0.123		88.098	96.8317	-1.30528		86.142	95.5612	-1.03371		84.222	97.974	-0.73494
84.025	99.1888	-0.31021		40.2494	99.6956	-0.08		86.19	99.0202	-0.0943		87.295	97.4858	-0.12583		89.01	96.0214	-0.12153		88.138	96.8277	-1.30727		86.182	95.5575	-1.03412		84.262	97.9714	-0.73454
84.065	99.1874	-0.31038		40.2807	99.6953	-0.0802		86.23	99.0199	-0.094		87.335	97.4856	-0.12527		89.05	96.0211	-0.12003		88.178	96.822	-1.30926		86.222	95.5539	-1.03453		84.302	97.9684	-0.73414
84.105	99.1863	-0.31056		40.3098	99.695	-0.0805		86.27	99.0197	-0.0937		87.375	97.4856	-0.1247		89.09	96.0212	-0.11852		88.218	96.8147	-1.31125		86.262	95.5504	-1.03494		84.342	97.9657	-0.73374
84.145	99.1856	-0.31073		40.3389	99.6947	-0.0807		86.31	99.0195	-0.0934		87.415	97.4857	-0.12414		89.13	96.0213	-0.11699		88.258	96.8066	-1.31324		86.302	95.5468	-1.03534		84.382	97.9637	-0.73334
84.185	99.1853	-0.3109		40.3703	99.6944	-0.0809		86.35	99.0192	-0.0931		87.455	97.4857	-0.12359		89.17	96.021	-0.11543		88.298	96.7985	-1.31524		86.342	95.5429	-1.03574		84.422	97.962	-0.73294
84.225	99.1851	-0.31108		40.4067	99.6942	-0.0811		86.39	99.019	-0.0928		87.495	97.4857	-0.12305		89.21	96.0203	-0.11385		88.338	96.7911	-1.31724		86.382	95.5389	-1.03613		84.462	97.9604	-0.73254
84.265	99.1844	-0.31125		40.4484	99.6939	-0.0814		86.43	99.0188	-0.0926		87.535	97.4857	-0.12251		89.25	96.0195	-0.11226		88.378	96.7856	-1.31924		86.422	95.5353	-1.03653		84.502	97.9584	-0.73215
84.305	99.1833	-0.31142		40.4909	99.6936	-0.0816		86.47	99.0185	-0.0923		87.575	97.4857	-0.12198		89.29	96.0187	-0.11066		88.418	96.7826	-1.32125		86.462	95.5327	-1.03692		84.542	97.9562	-0.73175
84.345	99.182	-0.31159		40.5296	99.6933	-0.0819		86.51	99.0183	-0.0921		87.615	97.4858	-0.12145		89.33	96.0181	-0.10906		88.458	96.7818	-1.32326		86.502	95.5306	-1.03731		84.582	97.9537	-0.73136
84.385	99.1809	-0.31176		40.5646	99.693	-0.0821		86.55	99.0181	-0.0918		87.655	97.4858	-0.12094		89.37	96.0174	-0.10743		88.498	96.7814	-1.32526		86.542	95.5283	-1.03769		84.622	97.9511	-0.73096
84.425	99.18	-0.31192		40.5985	99.6928	-0.0824		86.59	99.018	-0.0916		87.695	97.4855	-0.12043		89.41	96.0165	-0.10579		88.538	96.7801	-1.32728		86.582	95.5249	-1.03808		84.662	97.9484	-0.73057
84.465	99.1791	-0.31208		40.632	99.6925	-0.0826		86.63	99.0181	-0.0914		87.735	97.485	-0.11993		89.45	96.0151	-0.10413		88.578	96.7771	-1.3293		86.622	95.5206	-1.03845		84.702	97.9459	-0.73018
84.505	99.178	-0.31225		40.663	99.6922	-0.0829		86.67	99.0181	-0.0911		87.775	97.4846	-0.11944		89.49	96.0136	-0.10245		88.618	96.7729	-1.33131		86.662	95.5159	-1.03883		84.742	97.9436	-0.7298
84.545	99.1764	-0.31241		40.6894	99.6919	-0.0831		86.71	99.0179	-0.0909		87.815	97.4845	-0.11895		89.53	96.012	-0.10076		88.658	96.7677	-1.33332		86.702	95.5116	-1.0392		84.782	97.9416	-0.72942
84.585	99.1747	-0.31257		40.7145	99.6916	-0.0834		86.75	99.0176	-0.0907		87.855	97.4845	-0.11848		89.57	96.0104	-0.0991		88.698	96.7621	-1.33533		86.742	95.508	-1.03957		84.822	97.9396	-0.72904
84.625	99.173	-0.31273		40.7441	99.6914	-0.0837		86.79	99.0174	-0.0906		87.895	97.4845	-0.11801		89.61	96.009	-0.0973		88.738	96.7566	-1.33734		86.782	95.5052	-1.03993		84.862	97.9377	-0.72866
84.665	99.1716	-0.31289		40.7807	99.6912	-0.084		86.83	99.0173	-0.0904		87.935	97.4843	-0.11756		89.65	96.0078	-0.0956		88.778	96.7519	-1.33935		86.822	95.5032	-1.0403		84.902	97.9358	-0.72829
84.705	99.1705	-0.31305		40.8195	99.6911	-0.0843		86.87	99.0174	-0.0902		87.975	97.4838	-0.11712		89.69	96.0069	-0.0939		88.818	96.748	-1.34137		86.862	95.5013	-1.04066		84.942	97.9339	-0.72793
84.745	99.1699	-0.3132		40.856	99.691	-0.0845		86.91	99.0174	-0.0901		88.015	97.4834	-0.11668		89.73	96.0062	-0.0921		88.858	96.7443	-1.34339		86.902	95.4984	-1.04102		84.982	97.9317	-0.72757
84.785	99.1697	-0.31336		40.8902	99.6909	-0.0848		86.95	99.0172	-0.0899		88.055	97.4833	-0.11626		89.77	96.0057	-0.0903		88.898	96.7403	-1.34541		86.942	95.4937	-1.04137		85.022	97.9295	-0.72721
84.825	99.1693	-0.31351		40.9248	99.6907	-0.0851		86.99	99.017	-0.0898		88.095	97.4833	-0.11584		89.81	96.0052	-0.0885		88.938	96.7359	-1.34744		86.982	95.4882	-1.04172		85.062	97.9272	-0.72686
84.865	99.1684	-0.31367		40.961	99.6904	-0.0854		87.03	99.0167	-0.0897		88.135	97.4834	-0.11544		89.85	96.0045	-0.0867		88.978	96.7313	-1.34946		87.022	95.4835	-1.04206		85.102	97.9248	-0.72651
84.905	99.167	-0.31382		40.9965	99.6901	-0.0858		87.07	99.0166	-0.0896		88.175	97.4831	-0.11505		89.89	96.0035	-0.0849		89.018	96.7268	-1.35149		87.062	95.4809	-1.0424		85.142	97.9222	-0.72616
84.945	99.1655	-0.31397		41.0293	99.6898	-0.0861		87.11	99.0167	-0.0895		88.215	97.4827	-0.11466		89.93	96.0021	-0.0831		89.058	96.7225	-1.35351		87.102	95.4791	-1.04274		85.182	97.9193	-0.72582
84.985	99.1642	-0.31412		41.0597	99.6895	-0.0864		87.15	99.0167	-0.0894		88.255	97.4822	-0.11429		89.97	96.0005	-0.0812		89.098	96.7181	-1.35554		87.142	95.4766	-1.04308		85.222	97.9164	-0.72549
85.025	99.1631	-0.31427		41.0895	99.6893	-0.0867		87.19	99.0167	-0.0893		88.295	97.4818	-0.11392		90.01	95.9992	-0.0794		89.138	96.7133	-1.35757		87.182	95.4721	-1.04341		85.262	97.9137	-0.72517
85.065	99.1623	-0.31441		41.1199	99.6891	-0.087		87.23	99.0167	-0.0892		88.335	97.4814	-0.11357		90.05	95.9982	-0.0775		89.178	96.7078	-1.35959		87.222	95.4666	-1.04374		85.302	97.9115	-0.72485
85.105	99.1616	-0.31456		41.1511	99.689	-0.0874		87.27	99.0167	-0.0892		88.375	97.481	-0.11322		90.09	95.9975	-0.0756		89.218	96.701	-1.36162		87.262	95.4615	-1.04407		85.342	97.9096	-0.72453
85.145	99.1611	-0.3147		41.1832	99.6888	-0.0877		87.31	99.0168	-0.0892		88.415	97.4805	-0.11288		90.13	95.997	-0.0737		89.258	96.6927	-1.36365		87.302	95.4578	-1.0444		85.382	97.9079	-0.72422
85.185	99.1603	-0.31484		41.2163	99.6885	-0.0881		87.35	99.0168	-0.0891		88.455	97.4801	-0.11255		90.17	95.9963	-0.0718		89.298	96.6831	-1.36569		87.342	95.455	-1.04472		85.422	97.9059	-0.72392
85.225	99.1593	-0.31498		41.2507	99.6882	-0.0884		87.39	99.0167	-0.0891		88.495	97.4798	-0.11222		90.21	95.9956	-0.0699		89.338	96.6739	-1.36773		87.382	95.4527	-1.04503		85.462	97.9037	-0.72362
85.265	99.1579	-0.31512		41.286	99.6879	-0.0888		87.43	99.0165	-0.0891		88.535	97.4798	-0.11191		90.25	95.9948	-0.068		89.378	96.6669	-1.36975		87.422	95.4504	-1.04534		85.502	97.9013	-0.72333
85.305	99.1564	-0.31526		41.3213	99.6876	-0.0891		87.47	99.0162	-0.0892		88.575	97.4799	-0.11161		90.29	95.9941	-0.0661		89.418	96.6627	-1.37176		87.462	95.4475	-1.04565		85.542	97.8988	-0.72305
85.345	99.1548	-0.3154		41.3557	99.6874	-0.0895		87.51	99.0161	-0.0892		88.615	97.4798	-0.11131		90.33	95.9934	-0.0641		89.458	96.6606	-1.37377		87.502	95.4438	-1.04596		85.582	97.8962	-0.72277
85.385	99.1533	-0.31553		41.3891	99.6873	-0.0899		87.55	99.016	-0.0892		88.655	97.4795	-0.11101		90.37	95.9927	-0.0622		89.498	96.6596	-1.37578		87.542	95.4392	-1.04626		85.622	97.8937	-0.7225
85.425	99.1519	-0.31567		41.4223	99.6872	-0.0902		87.59	99.0161	-0.0893		88.695	97.4791	-0.11073		90.41	95.992	-0.0603		89.538	96.6588	-1.3778		87.582	95.4345	-1.04656		85.662	97.8915	-0.72223
85.465	99.1507	-0.3158		41.4552	99.6869	-0.0906		87.63	99.016	-0.0894		88.735	97.4786	-0.11044		90.45	95.9912	-0.0583		89.578	96.6578	-1.37983		87.622	95.4306	-1.04686		85.702	97.8895	-0.72197
85.505	99.1496	-0.31593		41.4872	99.6866	-0.091		87.67	99.0158	-0.0895		88.775	97.4782	-0.11016		90.49	95.9905	-0.0564		89.618	96.6564	-1.38185		87.662	95.4277	-1.04715		85.742	97.8873	-0.72172
85.545	99.1488	-0.31606		41.5177	99.6863	-0.0914		87.71	99.0156	-0.0896		88.815	97.4778	-0.10989		90.53	95.9898	-0.0544		89.658	96.654	-1.38387		87.702	95.425	-1.04744		85.782	97.8849	-0.72147
85.585	99.1481	-0.31619		41.5473	99.686	-0.0918		87.75	99.0154	-0.0897		88.855	97.4774	-0.10963		90.57	95.9891	-0.0524		89.698	96.6504	-1.38589		87.742	95.4214	-1.04772		85.822	97.8823	-0.72124
85.625	99.1475	-0.31632		41.5778	99.6857	-0.0922		87.79	99.0154	-0.0898		88.895	97.4769	-0.10936		90.61	95.9884	-0.0505		89.738	96.6451	-1.38791		87.782	95.4168	-1.048		85.862	97.8798	-0.721
85.665	99.1466	-0.31644		41.6105	99.6853	-0.0926		87.83	99.0154	-0.09		88.935	97.4765	-0.1091		90.65	95.9876	-0.0485		89.778	96.6383	-1.38993		87.822	95.4122	-1.04828		85.902	97.8776	-0.72078
85.705	99.1454	-0.31656		41.6464	99.6848	-0.093		87.87	99.0154	-0.0901		88.975	97.4763	-0.10884		90.69	95.9869	-0.0465		89.818	96.6309	-1.39195		87.862	95.4084	-1.04855		85.942	97.8755	-0.72056
85.745	99.144	-0.31669		41.6863	99.6845	-0.0934		87.91	99.0152	-0.0903		89.015	97.4763	-0.10859		90.73	95.9862	-0.0445		89.858	96.6243	-1.39396		87.902	95.4057	-1.04882		85.982	97.8733	-0.72035
85.785	99.1425	-0.31681		41.7282	99.6843	-0.0938		87.95	99.0149	-0.0905		89.055	97.4764	-0.10834		90.77	95.9855	-0.0425		89.898	96.6192	-1.39596		87.942	95.4031	-1.04909		86.022	97.871	-0.72014
85.825	99.1412	-0.31693		41.7689	99.684	-0.0942		87.99	99.0147	-0.0907		89.095	97.4763	-0.10809		90.81	95.9848	-0.0406		89.938	96.6151	-1.39796		87.982	95.3996	-1.04935		86.062	97.8686	-0.71994
85.865	99.1399	-0.31705		41.8067	99.6835	-0.0946		88.03	99.0144	-0.091		89.135	97.4759	-0.10785		90.85	95.9841	-0.0386		89.978	96.6113	-1.39996		88.022	95.395	-1.04961		86.102	97.8663	-0.71975
85.905	99.1388	-0.31716		41.8423	99.6831	-0.0951		88.07	99.0142	-0.0912		89.175	97.4755	-0.10761		90.89	95.9833	-0.0366		90.018	96.6075	-1.40196		88.062	95.3903	-1.04987		86.142	97.8643	-0.71956
85.945	99.1378	-0.31728		41.8768	99.6827	-0.0955		88.11	99.014	-0.0915		89.215	97.475	-0.10736		90.93	95.9826	-0.0346		90.058	96.6035	-1.40396		88.102	95.3864	-1.05012		86.182	97.8623	-0.71938
85.985	99.1366	-0.3174		41.9098	99.6825	-0.0959		88.15	99.0137	-0.0918		89.255	97.4746	-0.10712		90.97	95.9819	-0.0326		90.098	96.5994	-1.40595		88.142	95.3834	-1.05037		86.222	97.8601	-0.71921
86.025	99.1351	-0.31751		41.9404	99.6822	-0.0964		88.19	99.0135	-0.092		89.295	97.4742	-0.10688		91.01	95.9812	-0.0306		90.138	96.5953	-1.40794		88.182	95.3807	-1.05061		86.262	97.8575	-0.71905
86.065	99.1332	-0.31762		41.9695	99.682	-0.0968		88.23	99.0134	-0.0924		89.335	97.4738	-0.10664		91.05	95.9805	-0.0286		90.178	96.5909	-1.40993		88.222	95.3778	-1.05085		86.302	97.8548	-0.71889
86.105	99.1313	-0.31773		42.0018	99.6817	-0.0973		88.27	99.0134	-0.0927		89.375	97.4735	-0.1064		91.09	95.9797	-0.0267		90.218	96.586	-1.41191		88.262	95.3745	-1.05108		86.342	97.8524	-0.71874
86.145	99.13	-0.31784		42.0414	99.6812	-0.0977		88.31	99.0134	-0.093		89.415	97.4731	-0.10615		91.13	95.979	-0.0247		90.258	96.5803	-1.4139		88.302	95.3709	-1.05131		86.382	97.8503	-0.71859
86.185	99.1295	-0.31795		42.0835	99.6806	-0.0982		88.35	99.0134	-0.0934		89.455	97.4726	-0.1059		91.17	95.9783	-0.0227		90.298	96.5743	-1.41589		88.342	95.3671	-1.05154		86.422	97.8483	-0.71845
86.225	99.1293	-0.31806		42.1187	99.6801	-0.0986		88.39	99.0132	-0.0938		89.495	97.4721	-0.10565		91.21	95.9776	-0.0207		90.338	96.568	-1.41787		88.382	95.3631	-1.05177		86.462	97.8461	-0.71832
86.265	99.1289	-0.31816		42.1441	99.6796	-0.0991		88.43	99.0129	-0.0942		89.535	97.4718	-0.1054		91.25	95.9769	-0.0188		90.378	96.5617	-1.41983		88.422	95.3593	-1.05199		86.502	97.8434	-0.71819
86.305	99.1281	-0.31827		42.1694	99.6792	-0.0996		88.47	99.0127	-0.0946		89.575	97.4716	-0.10513		91.29	95.9762	-0.0168		90.418	96.5558	-1.42179		88.462	95.3557	-1.05221		86.542	97.8405	-0.71807
86.345	99.127	-0.31837		42.2043	99.6788	-0.10002		88.51	99.0124	-0.095		89.615	97.4717	-0.10487		91.33	95.9754	-0.0149		90.458	96.5502	-1.42375		88.502	95.3524	-1.05242		86.582	97.8376	-0.71796
86.385	99.1258	-0.31847		42.2453	99.6784	-0.10049		88.55	99.0122	-0.0954		89.655	97.4717	-0.10459		91.37	95.9747	-0.0129		90.498	96.5453	-1.42572		88.542	95.349	-1.05263		86.622	97.8349	-0.71785
86.425	99.1246	-0.31857		42.2824	99.678	-0.10096		88.59	99.012	-0.0959		89.695	97.4715	-0.10431		91.41	95.974	-0.011		90.538	96.5409	-1.42768		88.582	95.3453	-1.05284		86.662	97.8323	-0.71775
86.465	99.1235	-0.31867		42.3109	99.6777	-0.10144		88.63	99.0117	-0.0964		89.735	97.4711	-0.10403		91.45	95.9732	-0.0091		90.578	96.5369	-1.42964		88.622	95.3415	-1.05304		86.702	97.8296	-0.71765
86.505	99.1224	-0.31877		42.3377	99.6775	-0.10192		88.67	99.0115	-0.0969		89.775	97.4707	-0.10373		91.49	95.9726	-0.00719		90.618	96.5329	-1.43158		88.662	95.3378	-1.05324		86.742	97.8269	-0.71756
86.545	99.1215	-0.31886		42.3698	99.6771	-0.10239		88.71	99.0114	-0.0974		89.815	97.4703	-0.10343		91.53	95.9719	-0.00529		90.658	96.5291	-1.43351		88.702	95.3346	-1.05344		86.782	97.8243	-0.71748
86.585	99.1206	-0.31896		42.4083	99.6766	-0.10288		88.75	99.0114	-0.0979		89.855	97.4699	-0.10311		91.57	95.9713	-0.00339		90.698	96.525	-1.43543		88.742	95.3315	-1.05363		86.822	97.8222	-0.7174
86.625	99.1197	-0.31905		42.4509	99.6762	-0.10336		88.79	99.0114	-0.0985		89.895	97.4695	-0.10278		91.61	95.9704	-0.00151		90.738	96.5207	-1.43735		88.782	95.3281	-1.05381		86.862	97.8203	-0.71732
86.665	99.1186	-0.31914		42.4951	99.6759	-0.10384		88.83	99.0114	-0.0991		89.935	97.4689	-0.10244		91.65	95.9693	0.000355		90.778	96.5162	-1.43926		88.822	95.3239	-1.054		86.902	97.8184	-0.71726
86.705	99.1173	-0.31923		42.5372	99.6757	-0.10433		88.87	99.0112	-0.0997		89.975	97.4681	-0.10209		91.69	95.9684	0.0022		90.818	96.5117	-1.44117		88.862	95.3192	-1.05418		86.942	97.816	-0.71719
86.745	99.1158	-0.31932		42.5739	99.6754	-0.10482		88.91	99.0109	-0.10026		90.015	97.4673	-0.10173		91.73	95.9682	0.00403		90.858	96.5074	-1.44308		88.902	95.3149	-1.05435		86.982	97.8132	-0.71713
86.785	99.1141	-0.31941		42.6048	99.6751	-0.10531		88.95	99.0106	-0.10089		90.055	97.4664	-0.10136		91.77	95.9691	0.00583		90.898	96.5034	-1.44498		88.942	95.3113	-1.05452		87.022	97.8103	-0.71708
86.825	99.1125	-0.3195		42.6313	99.6749	-0.1058		88.99	99.0104	-0.10153		90.095	97.4655	-0.10097		91.81	95.9707	0.00761		90.938	96.4998	-1.44687		88.982	95.3082	-1.05469		87.062	97.8077	-0.71703
86.865	99.1114	-0.31958		42.6556	99.6746	-0.10629		89.03	99.0102	-0.10219		90.135	97.4648	-0.10057		91.85	95.9725	0.00938		90.978	96.4965	-1.44876		89.022	95.305	-1.05485		87.102	97.8054	-0.71699
86.905	99.1106	-0.31967		42.681	99.6743	-0.10678		89.07	99.01	-0.10287		90.175	97.4643	-0.10015		91.89	95.9739	0.0111		91.018	96.4925	-1.45064		89.062	95.3013	-1.05501		87.142	97.8033	-0.71695
86.945	99.1099	-0.31975		42.7108	99.674	-0.10728		89.11	99.0098	-0.10356		90.215	97.4639	-0.0997		91.93	95.9752	0.0129		91.058	96.4868	-1.45252		89.102	95.2972	-1.05517		87.182	97.8012	-0.71691
86.985	99.1091	-0.31983		42.7441	99.6737	-0.10777		89.15	99.0095	-0.10428		90.255	97.4635	-0.0993		91.97	95.9767	0.0146		91.098	96.4785	-1.45439		89.142	95.2931	-1.05532		87.222	97.7991	-0.71688
87.025	99.1082	-0.31992		42.7786	99.6735	-0.10827		89.19	99.0093	-0.10501		90.295	97.4633	-0.0988		92.01	95.9789	0.0164		91.138	96.469	-1.45626		89.182	95.2892	-1.05547		87.262	97.7968	-0.71685
87.065	99.1072	-0.32		42.8127	99.6732	-0.10876		89.23	99.009	-0.10575		90.335	97.4629	-0.0983		92.05	95.9813	0.018		91.178	96.4601	-1.45812		89.222	95.2857	-1.05561		87.302	97.7941	-0.71683
87.105	99.1063	-0.32008		42.8479	99.6729	-0.10926		89.27	99.0088	-0.10651		90.375	97.4625	-0.0978		92.09	95.9833	0.0197		91.218	96.4537	-1.45999		89.262	95.2828	-1.05575		87.342	97.7914	-0.71681
87.145	99.1052	-0.32016		42.8854	99.6726	-0.10975		89.31	99.0088	-0.10729		90.415	97.4617	-0.0973		92.13	95.9845	0.0214		91.258	96.4493	-1.46186		89.302	95.2804	-1.05589		87.382	97.7887	-0.71679
87.185	99.104	-0.32023		42.9245	99.6723	-0.11025		89.35	99.0088	-0.10809		90.455	97.4609	-0.0968		92.17	95.985	0.023		91.298	96.4461	-1.46373		89.342	95.2779	-1.05602		87.422	97.7864	-0.71678
87.225	99.1024	-0.32031		42.9637	99.6721	-0.11075		89.39	99.0088	-0.10891		90.495	97.4601	-0.0962		92.21	95.9856	0.0246		91.338	96.443	-1.46558		89.382	95.2745	-1.05615		87.462	97.7844	-0.71677
87.265	99.1007	-0.32039		43.0019	99.6719	-0.11124		89.43	99.0087	-0.10974		90.535	97.4595	-0.0956		92.25	95.9869	0.0262		91.378	96.4396	-1.46742		89.422	95.27	-1.05627		87.502	97.7823	-0.71676
87.305	99.0992	-0.32046		43.0396	99.6715	-0.11174		89.47	99.0084	-0.1106		90.575	97.4591	-0.095		92.29	95.9886	0.0278		91.418	96.4358	-1.46925		89.462	95.2651	-1.05639		87.542	97.7797	-0.71676
87.345	99.0983	-0.32054		43.0772	99.6709	-0.11223		89.51	99.0082	-0.11147		90.615	97.4588	-0.0944		92.33	95.99	0.0293		91.458	96.4314	-1.47107		89.502	95.2609	-1.05651		87.582	97.7769	-0.71676
87.385	99.0976	-0.32061		43.1136	99.67	-0.11273		89.55	99.0079	-0.11236		90.655	97.4585	-0.0938		92.37	95.9906	0.0308		91.498	96.4267	-1.47288		89.542	95.2578	-1.05662		87.622	97.774	-0.71676
87.425	99.097	-0.32068		43.147	99.6691	-0.11322		89.59	99.0078	-0.11326		90.695	97.4581	-0.0931		92.41	95.9904	0.0323		91.538	96.4224	-1.47468		89.582	95.2551	-1.05673		87.662	97.7714	-0.71676
87.465	99.0961	-0.32075		43.1771	99.6684	-0.11372		89.63	99.0075	-0.11419		90.735	97.4577	-0.0924		92.45	95.9903	0.0338		91.578	96.419	-1.47649		89.622	95.2518	-1.05683		87.702	97.769	-0.71676
87.505	99.0952	-0.32082		43.2071	99.6677	-0.11421		89.67	99.0071	-0.11513		90.775	97.4573	-0.0917		92.49	95.9906	0.0352		91.618	96.4159	-1.47829		89.662	95.2474	-1.05693		87.742	97.7667	-0.71677
87.545	99.0942	-0.32089		43.2401	99.6669	-0.1147		89.71	99.0067	-0.11609		90.815	97.4569	-0.091		92.53	95.9914	0.0366		91.658	96.4122	-1.48009		89.702	95.2427	-1.05703		87.782	97.7644	-0.71678
87.585	99.0933	-0.32096		43.276	99.666	-0.11519		89.75	99.0062	-0.11707		90.855	97.4565	-0.0902		92.57	95.9922	0.0379		91.698	96.4069	-1.48188		89.742	95.2385	-1.05712		87.822	97.7621	-0.71679
87.625	99.0923	-0.32103		43.3134	99.6653	-0.11568		89.79	99.0057	-0.11807		90.895	97.4561	-0.0895		92.61	95.9926	0.0393		91.738	96.4003	-1.48367		89.782	95.2351	-1.0572		87.862	97.7597	-0.7168
87.665	99.0909	-0.3211		43.3512	99.6647	-0.11617		89.83	99.0052	-0.11908		90.935	97.4557	-0.0887		92.65	95.9925	0.0406		91.778	96.3933	-1.48545		89.822	95.2322	-1.05729		87.902	97.7573	-0.71682
87.705	99.0891	-0.32117		43.3887	99.6642	-0.11665		89.87	99.0048	-0.12011		90.975	97.4553	-0.0879		92.69	95.9924	0.0419		91.818	96.3864	-1.48723		89.862	95.2293	-1.05737		87.942	97.7547	-0.71683
87.745	99.0873	-0.32123		43.4255	99.6635	-0.11714		89.91	99.0045	-0.12115		91.015	97.4549	-0.087		92.73	95.9927	0.0431		91.858	96.3799	-1.48899		89.902	95.226	-1.05744		87.982	97.7519	-0.71685
87.785	99.086	-0.3213		43.4609	99.6628	-0.11762		89.95	99.0043	-0.12221		91.055	97.4545	-0.0862		92.77	95.9935	0.0443		91.898	96.3737	-1.49075		89.942	95.2224	-1.05751		88.022	97.7489	-0.71686
87.825	99.0855	-0.32136		43.494	99.6622	-0.1181		89.99	99.0041	-0.12329		91.095	97.4541	-0.0853		92.81	95.9944	0.0455		91.938	96.3677	-1.49251		89.982	95.2185	-1.05758		88.062	97.7459	-0.71688
87.865	99.0853	-0.32143		43.5254	99.6617	-0.11858		90.03	99.004	-0.12439		91.135	97.4537	-0.0844		92.85	95.9948	0.0466		91.978	96.362	-1.49426		90.022	95.2145	-1.05764		88.102	97.7434	-0.7169
87.905	99.085	-0.32149		43.5582	99.6613	-0.11906		90.07	99.0038	-0.1255		91.175	97.4533	-0.0834		92.89	95.9947	0.0478		92.018	96.3569	-1.49599		90.062	95.2105	-1.0577		88.142	97.7415	-0.71691
87.945	99.0843	-0.32155		43.5954	99.6608	-0.11953		90.11	99.0035	-0.12662		91.215	97.4529	-0.0825		92.93	95.9946	0.0489		92.058	96.3527	-1.49772		90.102	95.2068	-1.05775		88.182	97.7398	-0.71693
87.985	99.0833	-0.32161		43.6352	99.6601	-0.12		90.15	99.003	-0.12777		91.255	97.4525	-0.0815		92.97	95.9949	0.0499		92.098	96.3492	-1.49943		90.142	95.2035	-1.0578		88.222	97.7378	-0.71695
88.025	99.0822	-0.32167		43.6731	99.6593	-0.12047		90.19	99.0025	-0.12893		91.295	97.4521	-0.0805		93.01	95.9957	0.051		92.138	96.3462	-1.50113		90.182	95.2001	-1.05785		88.262	97.7351	-0.71697
88.065	99.081	-0.32174		43.7075	99.6586	-0.12094		90.23	99.0021	-0.1301		91.335	97.4517	-0.0795		93.05	95.9965	0.052		92.178	96.3433	-1.50283		90.222	95.1963	-1.05789		88.302	97.7322	-0.71698
88.105	99.0799	-0.3218		43.7419	99.6579	-0.12141		90.27	99.0019	-0.1313		91.375	97.4513	-0.0785		93.09	95.9969	0.0529		92.218	96.3402	-1.50453		90.262	95.1922	-1.05792		88.342	97.7297	-0.717
88.145	99.0789	-0.32186		43.7797	99.6573	-0.12187		90.31	99.0017	-0.1325		91.415	97.4509	-0.0774		93.13	95.9967	0.0539		92.258	96.3363	-1.50622		90.302	95.1881	-1.05796		88.382	97.7279	-0.71702
88.185	99.0779	-0.32191		43.8182	99.6567	-0.12233		90.35	99.0015	-0.13373		91.455	97.4505	-0.0763		93.17	95.9965	0.0548		92.298	96.3314	-1.5079		90.342	95.1844	-1.05798		88.422	97.7262	-0.71703
88.225	99.0767	-0.32197		43.8516	99.6562	-0.12279		90.39	99.0013	-0.13497		91.495	97.4501	-0.0752		93.21	95.9971	0.0556		92.338	96.3255	-1.50957		90.382	95.181	-1.05801		88.462	97.724	-0.71704
88.265	99.0752	-0.32203		43.8786	99.6558	-0.12325		90.43	99.001	-0.13623		91.535	97.4497	-0.0741		93.25	95.9988	0.0564		92.378	96.3192	-1.51123		90.422	95.1776	-1.05803		88.502	97.7212	-0.71706
88.305	99.0733	-0.32209		43.9074	99.6554	-0.1237		90.47	99.0008	-0.1375		91.575	97.4493	-0.0729		93.29	96.0012	0.0572		92.418	96.313	-1.5129		90.462	95.174	-1.05804		88.542	97.7182	-0.71707
88.345	99.0716	-0.32214		43.9459	99.6549	-0.12415		90.51	99.0006	-0.13879		91.615	97.4489	-0.0717		93.33	96.0037	0.058		92.458	96.3069	-1.51456		90.502	95.1702	-1.05805		88.582	97.7154	-0.71708
88.385	99.0705	-0.3222		43.9897	99.6545	-0.1246		90.55	99.0003	-0.1401		91.655	97.4485	-0.0705		93.37	96.006	0.0587		92.498	96.3003	-1.51622		90.542	95.1665	-1.05806		88.622	97.7132	-0.71708
88.425	99.07	-0.32225		44.0288	99.6541	-0.12504		90.59	99.0001	-0.14142		91.695	97.4482	-0.0693		93.41	96.0081	0.0594		92.538	96.2927	-1.51786		90.582	95.1632	-1.05806		88.662	97.7112	-0.71709
88.465	99.0698	-0.32231		44.0593	99.6537	-0.12549		90.63	98.9999	-0.14275		91.735	97.4478	-0.0681		93.45	96.0102	0.0601		92.578	96.2848	-1.51949		90.622	95.16	-1.05806		88.702	97.7091	-0.71709
88.505	99.0694	-0.32236		44.0901	99.6533	-0.12593		90.67	98.9997	-0.14409		91.775	97.4474	-0.0668		93.49	96.0125	0.0607		92.618	96.2784	-1.5211		90.662	95.1566	-1.05806		88.742	97.7065	-0.7171
88.545	99.0686	-0.32241		44.13	99.6528	-0.12636		90.71	98.9995	-0.14545		91.815	97.447	-0.0656		93.53	96.0147	0.0612		92.658	96.275	-1.52272		90.702	95.1527	-1.05805		88.782	97.7036	-0.7171
88.585	99.0675	-0.32247		44.176	99.6522	-0.1268		90.75	98.9993	-0.14682		91.855	97.4466	-0.0643		93.57	96.0167	0.0618		92.698	96.2744	-1.52434		90.742	95.1484	-1.05803		88.822	97.7004	-0.71709
88.625	99.0663	-0.32252		44.219	99.6516	-0.12723		90.79	98.9991	-0.1482		91.895	97.4462	-0.063		93.61	96.0183	0.0623		92.738	96.2749	-1.52596		90.782	95.1442	-1.05802		88.862	97.6971	-0.71709
88.665	99.065	-0.32257		44.254	99.6509	-0.12766		90.83	98.9987	-0.14959		91.935	97.4458	-0.0616		93.65	96.0196	0.0628		92.778	96.2747	-1.52756		90.822	95.1404	-1.05799		88.902	97.694	-0.71708
88.705	99.0636	-0.32262		44.2846	99.6502	-0.12808		90.87	98.9982	-0.15099		91.975	97.4454	-0.0603		93.69	96.021	0.0632		92.818	96.2729	-1.52915		90.862	95.1372	-1.05797		88.942	97.6914	-0.71707
88.745	99.0619	-0.32267		44.3147	99.6495	-0.1285		90.91	98.9978	-0.15241		92.015	97.445	-0.0589		93.73	96.0225	0.0636		92.858	96.269	-1.53074		90.902	95.1343	-1.05794		88.982	97.6894	-0.71706
88.785	99.0601	-0.32272		44.3462	99.6487	-0.12892		90.95	98.9974	-0.15384		92.055	97.4446	-0.0575		93.77	96.0241	0.064		92.898	96.2627	-1.53233		90.942	95.1316	-1.0579		89.022	97.6875	-0.71704
88.825	99.0584	-0.32277		44.3795	99.6481	-0.12934		90.99	98.9972	-0.15529		92.095	97.4442	-0.0562		93.81	96.0254	0.0643		92.938	96.2547	-1.53392		90.982	95.1288	-1.05786		89.062	97.6853	-0.71702
88.865	99.0573	-0.32282		44.415	99.6475	-0.12975		91.03	98.997	-0.15676		92.135	97.4438	-0.0547		93.85	96.0262	0.0646		92.978	96.2463	-1.5355		91.022	95.1253	-1.05782		89.102	97.6827	-0.717
88.905	99.0568	-0.32287		44.453	99.647	-0.13016		91.07	98.9968	-0.15825		92.175	97.4434	-0.0533		93.89	96.0268	0.0648		93.018	96.239	-1.53707		91.062	95.1209	-1.05777		89.142	97.6799	-0.71697
88.945	99.0566	-0.32292		44.4937	99.6464	-0.13057		91.11	98.9965	-0.15975		92.215	97.443	-0.0519		93.93	96.0275	0.065		93.058	96.2334	-1.53862		91.102	95.1162	-1.05772		89.182	97.6769	-0.71694
88.985	99.0566	-0.32297		44.5342	99.6456	-0.13098		91.15	98.9963	-0.16126		92.255	97.4427	-0.0505		93.97	96.0287	0.0652		93.098	96.2292	-1.54016		91.142	95.112	-1.05766		89.222	97.674	-0.71691
89.025	99.0566	-0.32302		44.5705	99.6449	-0.13138		91.19	98.9961	-0.16277		92.295	97.4422	-0.049		94.01	96.0302	0.0654		93.138	96.2259	-1.5417		91.182	95.109	-1.0576		89.262	97.6713	-0.71687
89.065	99.0559	-0.32306		44.602	99.6442	-0.13178		91.23	98.9959	-0.16429		92.335	97.4417	-0.0475		94.05	96.0317	0.0655		93.178	96.2231	-1.54324		91.222	95.1063	-1.05754		89.302	97.6689	-0.71683
89.105	99.0542	-0.32311		44.6355	99.6435	-0.13218		91.27	98.9957	-0.16582		92.375	97.4413	-0.046		94.09	96.0329	0.0656		93.218	96.2202	-1.54479		91.262	95.103	-1.05747		89.342	97.6669	-0.71679
89.145	99.0519	-0.32316		44.6771	99.6429	-0.13257		91.31	98.9953	-0.16737		92.415	97.4412	-0.0446		94.13	96.0336	0.0656		93.258	96.2168	-1.54633		91.302	95.0986	-1.0574		89.382	97.665	-0.71674
89.185	99.0495	-0.3232		44.7234	99.6423	-0.13296		91.35	98.9948	-0.16893		92.455	97.4413	-0.0431		94.17	96.0342	0.0656		93.298	96.2123	-1.54786		91.342	95.0939	-1.05732		89.422	97.6628	-0.71669
89.225	99.0478	-0.32325		44.7658	99.6418	-0.13335		91.39	98.9944	-0.17051		92.495	97.4413	-0.0416		94.21	96.0348	0.0656		93.338	96.2065	-1.54939		91.382	95.0899	-1.05724		89.462	97.6603	-0.71663
89.265	99.0469	-0.32329		44.8002	99.6412	-0.13374		91.43	98.994	-0.1721		92.535	97.4411	-0.04		94.25	96.0354	0.0656		93.378	96.199	-1.55091		91.422	95.0873	-1.05716		89.502	97.6576	-0.71657
89.305	99.0464	-0.32334		44.8305	99.6406	-0.13412		91.47	98.9938	-0.1737		92.575	97.4406	-0.0385		94.29	96.0362	0.0655		93.418	96.1904	-1.55244		91.462	95.0846	-1.05707		89.542	97.6548	-0.71651
89.345	99.0459	-0.32338		44.8613	99.6402	-0.1345		91.51	98.9936	-0.17531		92.615	97.4402	-0.037		94.33	96.037	0.0653		93.458	96.1822	-1.55395		91.502	95.0807	-1.05698		89.582	97.652	-0.71644
89.385	99.0452	-0.32343		44.8948	99.6398	-0.13488		91.55	98.9935	-0.17693		92.655	97.44	-0.0355		94.37	96.0377	0.0652		93.498	96.1761	-1.55546		91.542	95.0748	-1.05688		89.622	97.6492	-0.71636
89.425	99.044	-0.32347		44.9316	99.6394	-0.13526		91.59	98.9933	-0.17855		92.695	97.4401	-0.0339		94.41	96.0384	0.065		93.538	96.1725	-1.55696		91.582	95.0687	-1.05678		89.662	97.6467	-0.71628
89.465	99.0425	-0.32351		44.9716	99.6389	-0.13564		91.63	98.993	-0.18019		92.735	97.4401	-0.0324		94.45	96.0391	0.0648		93.578	96.1698	-1.55845		91.622	95.0643	-1.05667		89.702	97.6442	-0.7162
89.505	99.0407	-0.32356		45.0135	99.6385	-0.13601		91.67	98.9926	-0.18184		92.775	97.4399	-0.0309		94.49	96.0398	0.0645		93.618	96.1659	-1.55994		91.662	95.0623	-1.05657		89.742	97.6416	-0.71611
89.545	99.0389	-0.3236		45.0554	99.6382	-0.13638		91.71	98.992	-0.18352		92.815	97.4394	-0.0293		94.53	96.0405	0.0642		93.658	96.1603	-1.56142		91.702	95.0613	-1.05645		89.782	97.6388	-0.71602
89.585	99.0375	-0.32364		45.096	99.6379	-0.13675		91.75	98.9917	-0.1852		92.855	97.439	-0.0278		94.57	96.0413	0.0639		93.698	96.1544	-1.5629		91.742	95.0595	-1.05634		89.822	97.6358	-0.71592
89.625	99.0363	-0.32368		45.1343	99.6376	-0.13711		91.79	98.9915	-0.18688		92.895	97.4388	-0.0263		94.61	96.0422	0.0636		93.738	96.1498	-1.56437		91.782	95.056	-1.05622		89.862	97.633	-0.71582
89.665	99.0353	-0.32372		45.1697	99.6372	-0.13748		91.83	98.9914	-0.18856		92.935	97.4388	-0.0247		94.65	96.0429	0.0632		93.778	96.1472	-1.56584		91.822	95.0515	-1.05609		89.902	97.6307	-0.71571
89.705	99.0341	-0.32376		45.2036	99.6368	-0.13784		91.87	98.991	-0.19025		92.975	97.4389	-0.0232		94.69	96.0433	0.0628		93.818	96.1448	-1.5673		91.862	95.0468	-1.05596		89.942	97.6284	-0.7156
89.745	99.0327	-0.3238		45.2373	99.6363	-0.1382		91.91	98.9901	-0.19194		93.015	97.439	-0.0217		94.73	96.0433	0.0623		93.858	96.1406	-1.56875		91.902	95.0422	-1.05582		89.982	97.626	-0.71548
89.785	99.0315	-0.32384		45.271	99.6357	-0.13856		91.95	98.9887	-0.19365		93.055	97.439	-0.0202		94.77	96.0431	0.0619		93.898	96.1338	-1.57019		91.942	95.0382	-1.05569		90.022	97.6233	-0.71536
89.825	99.0306	-0.32388		45.3042	99.6351	-0.13892		91.99	98.9871	-0.19537		93.095	97.4389	-0.0187		94.81	96.0433	0.0614		93.938	96.1252	-1.57163		91.982	95.0349	-1.05554		90.062	97.6205	-0.71523
89.865	99.0298	-0.32392		45.3376	99.6345	-0.13927		92.03	98.9858	-0.19711		93.135	97.4389	-0.0172		94.85	96.044	0.0609		93.978	96.1163	-1.57307		92.022	95.0321	-1.0554		90.102	97.618	-0.7151
89.905	99.029	-0.32396		45.3741	99.634	-0.13963		92.07	98.9846	-0.19885		93.175	97.4389	-0.0157		94.89	96.0448	0.0603		94.018	96.1081	-1.57452		92.062	95.0292	-1.05525		90.142	97.616	-0.71496
89.945	99.0279	-0.324		45.4158	99.6334	-0.13998		92.11	98.9837	-0.2006		93.215	97.4389	-0.0143		94.93	96.0455	0.0597		94.058	96.1012	-1.57596		92.102	95.0255	-1.05509		90.182	97.6142	-0.71482
89.985	99.0265	-0.32404		45.459	99.6329	-0.14033		92.15	98.983	-0.20235		93.255	97.4389	-0.0128		94.97	96.0456	0.0591		94.098	96.0962	-1.57739		92.142	95.021	-1.05493		90.222	97.6121	-0.71467
90.025	99.0249	-0.32407		45.4964	99.6323	-0.14068		92.19	98.9824	-0.2041		93.295	97.4389	-0.0114		95.01	96.0454	0.0585		94.138	96.093	-1.57882		92.182	95.0165	-1.05477		90.262	97.6095	-0.71452
90.065	99.0232	-0.32411		45.5256	99.6316	-0.14103		92.23	98.9817	-0.20586		93.335	97.4389	-0.00995		95.05	96.0454	0.0578		94.178	96.0901	-1.58024		92.222	95.0128	-1.05461		90.302	97.6066	-0.71436
90.105	99.0217	-0.32415		45.5534	99.6309	-0.14138		92.27	98.9807	-0.20763		93.375	97.4389	-0.00854		95.09	96.046	0.0572		94.218	96.0857	-1.58165		92.262	95.0098	-1.05444		90.342	97.6038	-0.7142
90.145	99.0206	-0.32418		45.5868	99.6302	-0.14173		92.31	98.9796	-0.20942		93.415	97.4389	-0.00715		95.13	96.0468	0.0564		94.258	96.0789	-1.58305		92.302	95.0071	-1.05427		90.382	97.6013	-0.71403
90.185	99.02	-0.32422		45.6269	99.6295	-0.14208		92.35	98.9784	-0.21121		93.455	97.4389	-0.00577		95.17	96.0476	0.0557		94.298	96.0713	-1.58445		92.342	95.0041	-1.05409		90.422	97.599	-0.71386
90.225	99.0198	-0.32425		45.6714	99.6287	-0.14243		92.39	98.9772	-0.21302		93.495	97.4389	-0.00442		95.21	96.0479	0.055		94.338	96.065	-1.58585		92.382	95.0006	-1.05391		90.462	97.5969	-0.71368
90.265	99.0197	-0.32429		45.7175	99.628	-0.14277		92.43	98.9761	-0.21482		93.535	97.4389	-0.00309		95.25	96.0479	0.0542		94.378	96.0614	-1.58724		92.422	94.9971	-1.05372		90.502	97.5947	-0.71349
90.305	99.0194	-0.32432		45.761	99.6273	-0.14312		92.47	98.975	-0.21663		93.575	97.4389	-0.00178		95.29	96.0477	0.0534		94.418	96.0591	-1.58862		92.462	94.9936	-1.05353		90.542	97.5924	-0.71331
90.345	99.0186	-0.32436		45.7982	99.6268	-0.14346		92.51	98.9739	-0.21845		93.615	97.4389	-0.000481		95.33	96.0476	0.0525		94.458	96.0563	-1.59001		92.502	94.9902	-1.05334		90.582	97.5897	-0.71311
90.385	99.0175	-0.32439		45.8301	99.6265	-0.14381		92.55	98.9728	-0.22027		93.655	97.4389	0.000794		95.37	96.0476	0.0517		94.498	96.0517	-1.59139		92.542	94.9865	-1.05314		90.622	97.5868	-0.71291
90.425	99.0159	-0.32443		45.8607	99.626	-0.14415		92.59	98.9717	-0.2221		93.695	97.4389	0.00205		95.41	96.0477	0.0508		94.538	96.0453	-1.59276		92.582	94.9822	-1.05294		90.662	97.584	-0.7127
90.465	99.014	-0.32446		45.8926	99.6254	-0.14449		92.63	98.9708	-0.22394		93.735	97.4389	0.00328		95.45	96.0477	0.05		94.578	96.0372	-1.59413		92.622	94.9777	-1.05273		90.702	97.5816	-0.71249
90.505	99.0123	-0.32449		45.9263	99.6248	-0.14484		92.67	98.9699	-0.22579		93.775	97.4389	0.00448		95.49	96.0477	0.0491		94.618	96.0281	-1.5955		92.662	94.9735	-1.05253		90.742	97.5796	-0.71228
90.545	99.0109	-0.32452		45.9619	99.6244	-0.14518		92.71	98.969	-0.22764		93.815	97.4389	0.00566		95.53	96.0477	0.0481		94.658	96.0188	-1.59687		92.702	94.9702	-1.05231		90.782	97.5778	-0.71206
90.585	99.0098	-0.32455		45.9989	99.624	-0.14553		92.75	98.9681	-0.22949		93.855	97.4389	0.00682		95.57	96.0477	0.0472		94.698	96.0106	-1.59824		92.742	94.9675	-1.0521		90.822	97.5756	-0.71183
90.625	99.0091	-0.32458		46.0363	99.6235	-0.14587		92.79	98.9672	-0.23134		93.895	97.4389	0.00796		95.61	96.0477	0.0462		94.738	96.0043	-1.59961		92.782	94.9645	-1.05188		90.862	97.5731	-0.7116
90.665	99.0087	-0.32461		46.0739	99.623	-0.14622		92.83	98.9664	-0.2332		93.935	97.4389	0.00907		95.65	96.0477	0.0453		94.778	95.9995	-1.60097		92.822	94.9607	-1.05166		90.902	97.5702	-0.71136
90.705	99.0084	-0.32464		46.1129	99.6224	-0.14656		92.87	98.9657	-0.23507		93.975	97.4389	0.0101		95.69	96.0477	0.0443		94.818	95.9955	-1.60234		92.862	94.9564	-1.05143		90.942	97.5672	-0.71112
90.745	99.0079	-0.32467		46.1543	99.6218	-0.14691		92.91	98.9651	-0.23694		94.015	97.4389	0.0112		95.73	96.0477	0.0432		94.858	95.9914	-1.60369		92.902	94.9522	-1.0512		90.982	97.5643	-0.71088
90.785	99.0069	-0.3247		46.1957	99.6213	-0.14726		92.95	98.9644	-0.23883		94.055	97.4389	0.0122		95.77	96.0477	0.0422		94.898	95.9873	-1.60504		92.942	94.9488	-1.05097		91.022	97.5616	-0.71062
90.825	99.0057	-0.32473		46.2326	99.6207	-0.1476		92.99	98.9635	-0.24072		94.095	97.4389	0.0132		95.81	96.0477	0.0412		94.938	95.9836	-1.60639		92.982	94.9459	-1.05073		91.062	97.5594	-0.71037
90.865	99.0046	-0.32475		46.2643	99.6202	-0.14795		93.03	98.9626	-0.24262		94.135	97.4389	0.0142		95.85	96.0477	0.0401		94.978	95.9802	-1.60773		93.022	94.9431	-1.05049		91.102	97.5577	-0.7101
90.905	99.0037	-0.32478		46.2969	99.6196	-0.1483		93.07	98.9616	-0.24452		94.175	97.4389	0.0151		95.89	96.0477	0.039		95.018	95.9762	-1.60907		93.062	94.94	-1.05024		91.142	97.5559	-0.70984
90.945	99.003	-0.32481		46.3365	99.6189	-0.14865		93.11	98.9607	-0.24643		94.215	97.439	0.0161		95.93	96.0477	0.0379		95.058	95.9698	-1.61041		93.102	94.9365	-1.04999		91.182	97.5535	-0.70957
90.985	99.0021	-0.32483		46.3814	99.6182	-0.149		93.15	98.9598	-0.24834		94.255	97.439	0.0169		95.97	96.0477	0.0369		95.098	95.9598	-1.61175		93.142	94.9329	-1.04974		91.222	97.5507	-0.70929
91.025	99.0009	-0.32486		46.4257	99.6175	-0.14935		93.19	98.959	-0.25026		94.295	97.4389	0.0178		96.01	96.0477	0.0358		95.138	95.9483	-1.61309		93.182	94.9293	-1.04948		91.262	97.5478	-0.70901
91.065	98.9996	-0.32489		46.4657	99.6168	-0.14971		93.23	98.9584	-0.25218		94.335	97.4386	0.0186		96.05	96.0477	0.0346		95.178	95.9383	-1.61442		93.222	94.9257	-1.04922		91.302	97.5452	-0.70873
91.105	98.9983	-0.32491		46.5009	99.6161	-0.15006		93.27	98.9577	-0.25411		94.375	97.4386	0.0194		96.09	96.0476	0.0335		95.218	95.933	-1.61575		93.262	94.9221	-1.04896		91.342	97.5429	-0.70844
91.145	98.997	-0.32493		46.5318	99.6153	-0.15042		93.31	98.957	-0.25605		94.415	97.4392	0.0201		96.13	96.0476	0.0324		95.258	95.9315	-1.61708		93.302	94.9186	-1.04869		91.382	97.5407	-0.70814
91.185	98.9959	-0.32496		46.5619	99.6145	-0.15077		93.35	98.956	-0.258		94.455	97.4403	0.0209		96.17	96.0477	0.0313		95.298	95.931	-1.6184		93.342	94.915	-1.04842		91.422	97.5384	-0.70784
91.225	98.9952	-0.32498		46.5962	99.6137	-0.15113		93.39	98.9551	-0.25995		94.495	97.4416	0.0215		96.21	96.0478	0.0301		95.338	95.9291	-1.61972		93.382	94.9115	-1.04814		91.462	97.5361	-0.70754
91.265	98.9946	-0.325		46.6367	99.6129	-0.15149		93.43	98.9543	-0.2619		94.535	97.4428	0.0222		96.25	96.0479	0.029		95.378	95.9253	-1.62105		93.422	94.9079	-1.04787		91.502	97.5337	-0.70723
91.305	98.9938	-0.32503		46.6795	99.6123	-0.15186		93.47	98.9536	-0.26384		94.575	97.4436	0.0228		96.29	96.0476	0.0278		95.418	95.9204	-1.62237		93.462	94.9043	-1.04758		91.542	97.5314	-0.70691
91.345	98.9922	-0.32505		46.7204	99.6115	-0.15222		93.51	98.9529	-0.26577		94.615	97.4443	0.0234		96.33	96.0469	0.0266		95.458	95.915	-1.62368		93.502	94.9007	-1.0473		91.582	97.5292	-0.7066
91.385	98.9899	-0.32507		46.7595	99.6108	-0.15259		93.55	98.9523	-0.26771		94.655	97.4451	0.0239		96.37	96.0461	0.0254		95.498	95.9095	-1.62498		93.542	94.8971	-1.04701		91.622	97.5268	-0.70628
91.425	98.9876	-0.32509		46.7991	99.6102	-0.15295		93.59	98.9517	-0.26966		94.695	97.4462	0.0245		96.41	96.0454	0.0242		95.538	95.9042	-1.62628		93.582	94.8936	-1.04672		91.662	97.5242	-0.70595
91.465	98.9859	-0.32511		46.8399	99.6096	-0.15332		93.63	98.951	-0.27161		94.735	97.4475	0.0249		96.45	96.0452	0.023		95.578	95.8991	-1.62759		93.622	94.8901	-1.04643		91.702	97.5215	-0.70562
91.505	98.9851	-0.32513		46.8796	99.6091	-0.1537		93.67	98.9503	-0.27356		94.775	97.4489	0.0254		96.49	96.0453	0.0218		95.618	95.8939	-1.62891		93.662	94.8868	-1.04613		91.742	97.5188	-0.70529
91.545	98.9847	-0.32515		46.9157	99.6085	-0.15407		93.71	98.9496	-0.27551		94.815	97.4502	0.0258		96.53	96.0455	0.0206		95.658	95.8875	-1.63022		93.702	94.8832	-1.04582		91.782	97.5163	-0.70495
91.585	98.9844	-0.32516		46.9491	99.608	-0.15444		93.75	98.9489	-0.27746		94.855	97.4513	0.0262		96.57	96.0455	0.0194		95.698	95.8788	-1.63153		93.742	94.8792	-1.04552		91.822	97.5139	-0.70461
91.625	98.9838	-0.32518		46.9825	99.6074	-0.15482		93.79	98.9483	-0.27941		94.895	97.4521	0.0265		96.61	96.0454	0.0182		95.738	95.8686	-1.63284		93.782	94.8747	-1.04521		91.862	97.5115	-0.70426
91.665	98.983	-0.3252		47.0174	99.6068	-0.1552		93.83	98.9477	-0.28136		94.935	97.4525	0.0268		96.65	96.0455	0.017		95.778	95.8584	-1.63414		93.822	94.8703	-1.0449		91.902	97.5091	-0.70391
91.705	98.982	-0.32522		47.0537	99.6063	-0.15559		93.87	98.947	-0.28331		94.975	97.4528	0.0271		96.69	96.0456	0.0157		95.818	95.8498	-1.63543		93.862	94.8666	-1.04458		91.942	97.5067	-0.70356
91.745	98.9808	-0.32523		47.0912	99.6057	-0.15597		93.91	98.9462	-0.28527		95.015	97.4531	0.0274		96.73	96.0457	0.0145		95.858	95.8437	-1.63673		93.902	94.8637	-1.04426		91.982	97.5044	-0.7032
91.785	98.9793	-0.32525		47.1296	99.6051	-0.15636		93.95	98.9452	-0.28723		95.055	97.4535	0.0276		96.77	96.0455	0.0133		95.898	95.8401	-1.63802		93.942	94.8609	-1.04394		92.022	97.5021	-0.70285
91.825	98.9775	-0.32526		47.1689	99.6046	-0.15675		93.99	98.9443	-0.28919		95.095	97.4539	0.0277		96.81	96.0448	0.0121		95.938	95.839	-1.63931		93.982	94.8575	-1.04362		92.062	97.4999	-0.70248
91.865	98.9755	-0.32528		47.2087	99.6042	-0.15714		94.03	98.9436	-0.29116		95.135	97.4543	0.0279		96.85	96.0439	0.0109		95.978	95.8395	-1.6406		94.022	94.8533	-1.04329		92.102	97.4975	-0.70212
91.905	98.9737	-0.32529		47.2476	99.6038	-0.15753		94.07	98.943	-0.29313		95.175	97.4547	0.028		96.89	96.0433	0.00965		96.018	95.8398	-1.64189		94.062	94.849	-1.04295		92.142	97.4948	-0.70175
91.945	98.9724	-0.3253		47.2844	99.6033	-0.15793		94.11	98.9423	-0.29509		95.215	97.4551	0.0281		96.93	96.0432	0.00844		96.058	95.8383	-1.64317		94.102	94.8452	-1.04262		92.182	97.4922	-0.70137
91.985	98.9717	-0.32532		47.3197	99.6029	-0.15833		94.15	98.9414	-0.29705		95.255	97.4556	0.0281		96.97	96.0433	0.00724		96.098	95.8342	-1.64446		94.142	94.8422	-1.04228		92.222	97.4898	-0.701
92.025	98.9713	-0.32533		47.3549	99.6025	-0.15873		94.19	98.9403	-0.299		95.295	97.456	0.0282		97.01	96.0433	0.00603		96.138	95.8283	-1.64574		94.182	94.8394	-1.04194		92.262	97.4878	-0.70062
92.065	98.971	-0.32534		47.3921	99.6024	-0.15914		94.23	98.9391	-0.30096		95.335	97.4564	0.0282		97.05	96.0428	0.00482		96.178	95.8211	-1.64702		94.222	94.8364	-1.04159		92.302	97.4861	-0.70023
92.105	98.9704	-0.32535		47.4343	99.6023	-0.15955		94.27	98.938	-0.30293		95.375	97.4566	0.0281		97.09	96.0419	0.00362		96.218	95.8136	-1.6483		94.262	94.833	-1.04125		92.342	97.4842	-0.69985
92.145	98.9693	-0.32536		47.4837	99.602	-0.15996		94.31	98.9369	-0.3049		95.415	97.4566	0.0281		97.13	96.0411	0.00242		96.258	95.8067	-1.64957		94.302	94.8295	-1.0409		92.382	97.4817	-0.69945
92.185	98.9673	-0.32538		47.5346	99.6016	-0.16037		94.35	98.9357	-0.30689		95.455	97.4565	0.028		97.17	96.0408	0.00122		96.298	95.8016	-1.65085		94.342	94.8261	-1.04055		92.422	97.4789	-0.69906
92.225	98.9649	-0.32539		47.5775	99.6011	-0.16078		94.39	98.9345	-0.30887		95.495	97.4564	0.0278		97.21	96.0408	3.42e-05		96.338	95.7982	-1.65212		94.382	94.8227	-1.04019		92.462	97.4762	-0.69866
92.265	98.9628	-0.32539		47.6088	99.6007	-0.1612		94.43	98.9332	-0.31086		95.535	97.4563	0.0277		97.25	96.041	-0.00115		96.378	95.7952	-1.65339		94.422	94.819	-1.03983		92.502	97.4737	-0.69826
92.305	98.9615	-0.3254		47.6365	99.6003	-0.16162		94.47	98.9317	-0.31284		95.575	97.4564	0.0275		97.29	96.0412	-0.00232		96.418	95.7913	-1.65466		94.462	94.8149	-1.03947		92.542	97.4714	-0.69786
92.345	98.9609	-0.32541		47.6693	99.5997	-0.16205		94.51	98.9303	-0.31484		95.615	97.4567	0.0273		97.33	96.0413	-0.00348		96.458	95.7857	-1.65593		94.502	94.8104	-1.0391		92.582	97.4693	-0.69745
92.385	98.9607	-0.32542		47.7083	99.5991	-0.16247		94.55	98.9289	-0.31683		95.655	97.4571	0.0271		97.37	96.0411	-0.00464		96.498	95.7787	-1.65719		94.542	94.8062	-1.03874		92.622	97.4671	-0.69704
92.425	98.9604	-0.32543		47.7508	99.5986	-0.1629		94.59	98.9276	-0.31883		95.695	97.4575	0.0269		97.41	96.0405	-0.00579		96.538	95.7706	-1.65845		94.582	94.8028	-1.03837		92.662	97.4649	-0.69663
92.465	98.9598	-0.32544		47.7939	99.5983	-0.16334		94.63	98.9266	-0.32083		95.735	97.4577	0.0266		97.45	96.0397	-0.00693		96.578	95.7622	-1.65971		94.622	94.8	-1.038		92.702	97.4625	-0.69621
92.505	98.9584	-0.32544		47.8346	99.5978	-0.16377		94.67	98.9258	-0.32283		95.775	97.4577	0.0264		97.49	96.039	-0.00806		96.618	95.7548	-1.66096		94.662	94.7971	-1.03762		92.742	97.46	-0.69579
92.545	98.9563	-0.32545		47.8702	99.5971	-0.16421		94.71	98.9249	-0.32482		95.815	97.4577	0.0261		97.53	96.0386	-0.00919		96.658	95.7498	-1.66221		94.702	94.7934	-1.03724		92.782	97.4572	-0.69537
92.585	98.9539	-0.32546		47.9025	99.5962	-0.16465		94.75	98.9238	-0.32682		95.855	97.4576	0.0257		97.57	96.0386	-0.0103		96.698	95.7476	-1.66345		94.742	94.789	-1.03686		92.822	97.4544	-0.69495
92.625	98.952	-0.32546		47.9355	99.5954	-0.16509		94.79	98.9227	-0.32882		95.895	97.4576	0.0254		97.61	96.0388	-0.0114		96.738	95.7463	-1.66468		94.782	94.7848	-1.03647		92.862	97.4515	-0.69453
92.665	98.9509	-0.32547		47.972	99.5947	-0.16554		94.83	98.9215	-0.33081		95.935	97.4576	0.0251		97.65	96.039	-0.0125		96.778	95.7443	-1.66593		94.822	94.7814	-1.03608		92.902	97.4487	-0.69411
92.705	98.9506	-0.32548		48.013	99.594	-0.16599		94.87	98.9205	-0.3328		95.975	97.4576	0.0247		97.69	96.0391	-0.0136		96.818	95.7404	-1.66717		94.862	94.7786	-1.03569		92.942	97.4463	-0.69368
92.745	98.9503	-0.32548		48.0587	99.5931	-0.16644		94.91	98.9196	-0.33478		96.015	97.4576	0.0243		97.73	96.039	-0.0146		96.858	95.735	-1.66841		94.902	94.7757	-1.0353		92.982	97.4442	-0.69325
92.785	98.9499	-0.32549		48.1058	99.5921	-0.1669		94.95	98.9188	-0.33677		96.055	97.4576	0.0239		97.77	96.0383	-0.0157		96.898	95.7284	-1.66965		94.942	94.772	-1.03491		93.022	97.4421	-0.69281
92.825	98.9492	-0.32549		48.1493	99.5912	-0.16735		94.99	98.9182	-0.33876		96.095	97.4576	0.0235		97.81	96.0375	-0.0168		96.938	95.7215	-1.67088		94.982	94.7677	-1.03452		93.062	97.4397	-0.69237
92.865	98.9482	-0.32549		48.1868	99.5905	-0.16781		95.03	98.9175	-0.34074		96.135	97.4576	0.0231		97.85	96.0368	-0.0178		96.978	95.7149	-1.67211		95.022	94.7635	-1.03412		93.102	97.4368	-0.69193
92.905	98.947	-0.3255		48.2221	99.5898	-0.16828		95.07	98.9168	-0.34272		96.175	97.4576	0.0226		97.89	96.0365	-0.0188		97.018	95.7097	-1.67333		95.062	94.76	-1.03372		93.142	97.4339	-0.69149
92.945	98.9456	-0.3255		48.2586	99.589	-0.16874		95.11	98.9159	-0.3447		96.215	97.4576	0.0222		97.93	96.0367	-0.0198		97.058	95.7061	-1.67454		95.102	94.7572	-1.03331		93.182	97.4315	-0.69105
92.985	98.9445	-0.32551		48.2953	99.5881	-0.16921		95.15	98.9149	-0.34667		96.255	97.4576	0.0217		97.97	96.0367	-0.0208		97.098	95.703	-1.67576		95.142	94.7544	-1.03291		93.222	97.4298	-0.69061
93.025	98.9437	-0.32551		48.3289	99.5873	-0.16968		95.19	98.9141	-0.34864		96.295	97.4576	0.0212		98.01	96.0363	-0.0218		97.138	95.6993	-1.67698		95.182	94.7513	-1.0325		93.262	97.4282	-0.69017
93.065	98.9429	-0.32552		48.3595	99.5866	-0.17015		95.23	98.9133	-0.35063		96.335	97.4576	0.0208		98.05	96.0354	-0.0228		97.178	95.6941	-1.67819		95.222	94.7478	-1.03208		93.302	97.4261	-0.68973
93.105	98.9416	-0.32552		48.3932	99.5859	-0.17063		95.27	98.9125	-0.35262		96.375	97.4576	0.0203		98.09	96.0346	-0.0238		97.218	95.6873	-1.6794		95.262	94.7442	-1.03167		93.342	97.4236	-0.68928
93.145	98.9399	-0.32552		48.4362	99.5852	-0.17111		95.31	98.9112	-0.3546		96.415	97.4576	0.0198		98.13	96.0342	-0.0247		97.258	95.6792	-1.6806		95.302	94.7406	-1.03125		93.382	97.4207	-0.68883
93.185	98.938	-0.32553		48.4846	99.5845	-0.17159		95.35	98.9094	-0.35658		96.455	97.4576	0.0193		98.17	96.0341	-0.0256		97.298	95.6703	-1.68179		95.342	94.7371	-1.03084		93.422	97.4179	-0.68839
93.225	98.9364	-0.32553		48.5294	99.5839	-0.17207		95.39	98.9074	-0.35855		96.495	97.4576	0.0188		98.21	96.0343	-0.0266		97.338	95.662	-1.68298		95.382	94.7335	-1.03042		93.462	97.4153	-0.68794
93.265	98.9355	-0.32553		48.5669	99.5833	-0.17256		95.43	98.9057	-0.36051		96.535	97.4576	0.0183		98.25	96.0346	-0.0275		97.378	95.656	-1.68416		95.422	94.73	-1.02999		93.502	97.4128	-0.68749
93.305	98.9349	-0.32554		48.6032	99.5828	-0.17305		95.47	98.9042	-0.36247		96.575	97.4576	0.0178		98.29	96.0347	-0.0284		97.418	95.6529	-1.68534		95.462	94.7264	-1.02957		93.542	97.4102	-0.68704
93.345	98.9344	-0.32554		48.6449	99.582	-0.17354		95.51	98.9026	-0.36443		96.615	97.4576	0.0173		98.33	96.0346	-0.0292		97.458	95.6512	-1.68652		95.502	94.7228	-1.02914		93.582	97.4076	-0.68659
93.385	98.9339	-0.32555		48.6895	99.5813	-0.17403		95.55	98.9009	-0.36638		96.655	97.4576	0.0168		98.37	96.034	-0.0301		97.498	95.6488	-1.68769		95.542	94.7193	-1.02872		93.622	97.4052	-0.68614
93.425	98.933	-0.32555		48.7306	99.5807	-0.17453		95.59	98.8988	-0.36834		96.695	97.4576	0.0163		98.41	96.0332	-0.0309		97.538	95.6444	-1.68885		95.582	94.7158	-1.02829		93.662	97.4031	-0.68569
93.465	98.9316	-0.32555		48.7651	99.5804	-0.17503		95.63	98.8967	-0.3703		96.735	97.4576	0.0158		98.45	96.0324	-0.0318		97.578	95.639	-1.69001		95.622	94.7122	-1.02786		93.702	97.4012	-0.68523
93.505	98.9297	-0.32556		48.7983	99.5799	-0.17553		95.67	98.8949	-0.37225		96.775	97.4576	0.0153		98.49	96.032	-0.0326		97.618	95.6336	-1.69117		95.662	94.7087	-1.02743		93.742	97.3993	-0.68478
93.545	98.9279	-0.32556		48.8351	99.5791	-0.17603		95.71	98.8935	-0.37419		96.815	97.4576	0.0148		98.53	96.0319	-0.0334		97.658	95.629	-1.69231		95.702	94.7051	-1.027		93.782	97.3969	-0.68432
93.585	98.9265	-0.32557		48.8751	99.5779	-0.17654		95.75	98.8923	-0.37613		96.855	97.4576	0.0143		98.57	96.0321	-0.0342		97.698	95.6243	-1.69345		95.742	94.7016	-1.02657		93.822	97.3941	-0.68386
93.625	98.9257	-0.32557		48.9147	99.5767	-0.17704		95.79	98.8912	-0.37807		96.895	97.4577	0.0138		98.61	96.0324	-0.035		97.738	95.6185	-1.69458		95.782	94.6983	-1.02613		93.862	97.3913	-0.6834
93.665	98.9251	-0.32558		48.9525	99.5755	-0.17755		95.83	98.8901	-0.38001		96.935	97.4577	0.0133		98.65	96.0325	-0.0357		97.778	95.611	-1.69571		95.822	94.6949	-1.02569		93.902	97.3889	-0.68294
93.705	98.9244	-0.32558		48.9909	99.5744	-0.17806		95.87	98.8889	-0.38194		96.975	97.4577	0.0128		98.69	96.0324	-0.0365		97.818	95.6026	-1.69683		95.862	94.6913	-1.02524		93.942	97.387	-0.68248
93.745	98.9236	-0.32559		49.0325	99.5734	-0.17858		95.91	98.8878	-0.38388		97.015	97.4575	0.0124		98.73	96.0318	-0.0372		97.858	95.5944	-1.69794		95.902	94.6874	-1.0248		93.982	97.385	-0.68202
93.785	98.9227	-0.3256		49.0754	99.5725	-0.17909		95.95	98.8866	-0.38581		97.055	97.4571	0.0119		98.77	96.031	-0.0379		97.898	95.5872	-1.69905		95.942	94.6832	-1.02435		94.022	97.3827	-0.68156
93.825	98.922	-0.3256		49.1156	99.5715	-0.17961		95.99	98.8855	-0.38774		97.095	97.4566	0.0115		98.81	96.0302	-0.0386		97.938	95.5813	-1.70014		95.982	94.6788	-1.02391		94.062	97.3803	-0.68111
93.865	98.9214	-0.32561		49.1516	99.5705	-0.18013		96.03	98.8845	-0.38967		97.135	97.4564	0.0111		98.85	96.0299	-0.0393		97.978	95.5769	-1.70123		96.022	94.6745	-1.02346		94.102	97.3778	-0.68065
93.905	98.9205	-0.32562		49.1868	99.5695	-0.18065		96.07	98.8836	-0.3916		97.175	97.4565	0.0106		98.89	96.03	-0.04		98.018	95.574	-1.7023		96.062	94.6706	-1.02301		94.142	97.3756	-0.68019
93.945	98.919	-0.32563		49.2249	99.5686	-0.18117		96.11	98.8828	-0.39352		97.215	97.4565	0.0102		98.93	96.0301	-0.0406		98.058	95.571	-1.70337		96.102	94.6676	-1.02256		94.182	97.3736	-0.67973
93.985	98.9171	-0.32564		49.2666	99.5678	-0.18169		96.15	98.8819	-0.39545		97.255	97.4563	0.00984		98.97	96.0298	-0.0412		98.098	95.5662	-1.70443		96.142	94.6655	-1.02211		94.222	97.3716	-0.67927
94.025	98.9153	-0.32565		49.3115	99.567	-0.18222		96.19	98.8809	-0.39738		97.295	97.4559	0.00946		99.01	96.029	-0.0419		98.138	95.5589	-1.70548		96.182	94.6634	-1.02166		94.262	97.3694	-0.67881
94.065	98.9142	-0.32566		49.3576	99.5662	-0.18275		96.23	98.8795	-0.39931		97.335	97.4555	0.0091		99.05	96.0281	-0.0425		98.178	95.5507	-1.70651		96.222	94.6605	-1.02121		94.302	97.3671	-0.67836
94.105	98.9136	-0.32567		49.401	99.5655	-0.18327		96.27	98.8775	-0.40123		97.375	97.4552	0.00875		99.09	96.0276	-0.043		98.218	95.544	-1.70754		96.262	94.6563	-1.02076		94.342	97.3649	-0.6779
94.145	98.9129	-0.32568		49.4382	99.565	-0.1838		96.31	98.8752	-0.40315		97.415	97.4551	0.00842		99.13	96.0275	-0.0436		98.258	95.5402	-1.70856		96.302	94.6517	-1.0203		94.382	97.363	-0.67744
94.185	98.9116	-0.32569		49.4705	99.5646	-0.18434		96.35	98.8728	-0.40506		97.455	97.4552	0.0081		99.17	96.0277	-0.0442		98.298	95.5375	-1.70956		96.342	94.6476	-1.01985		94.422	97.3611	-0.67698
94.225	98.9098	-0.32571		49.502	99.5642	-0.18487		96.39	98.8709	-0.40697		97.495	97.4554	0.00781		99.21	96.0279	-0.0447		98.338	95.5336	-1.71056		96.382	94.6445	-1.01939		94.462	97.359	-0.67653
94.265	98.9079	-0.32572		49.536	99.5638	-0.1854		96.43	98.8692	-0.40886		97.535	97.4555	0.00753		99.25	96.0281	-0.0453		98.378	95.5269	-1.71155		96.422	94.6418	-1.01893		94.502	97.3566	-0.67607
94.305	98.9066	-0.32574		49.5738	99.5634	-0.18594		96.47	98.8674	-0.41076		97.575	97.4554	0.00727		99.29	96.028	-0.0458		98.418	95.5181	-1.71252		96.462	94.6387	-1.01847		94.542	97.3539	-0.67561
94.345	98.906	-0.32575		49.6163	99.563	-0.18647		96.51	98.8654	-0.41267		97.615	97.455	0.00703		99.33	96.0276	-0.0463		98.458	95.5081	-1.71349		96.502	94.635	-1.01801		94.582	97.3515	-0.67515
94.385	98.9057	-0.32577		49.6606	99.5626	-0.18701		96.55	98.8635	-0.41457		97.655	97.4545	0.00681		99.37	96.0268	-0.0467		98.498	95.4983	-1.71444		96.542	94.6312	-1.01756		94.622	97.3495	-0.67469
94.425	98.9055	-0.32579		49.7017	99.5621	-0.18755		96.59	98.862	-0.41648		97.695	97.4541	0.00661		99.41	96.026	-0.0472		98.538	95.4899	-1.71539		96.582	94.6275	-1.0171		94.662	97.3477	-0.67424
94.465	98.9051	-0.32581		49.7375	99.5617	-0.18809		96.63	98.8611	-0.41838		97.735	97.4542	0.00643		99.45	96.0255	-0.0477		98.578	95.4845	-1.71632		96.622	94.6243	-1.01664		94.702	97.3456	-0.67378
94.505	98.9042	-0.32583		49.7707	99.5613	-0.18863		96.67	98.8606	-0.42028		97.775	97.4547	0.00627		99.49	96.0253	-0.0481		98.618	95.4825	-1.71724		96.662	94.6211	-1.01618		94.742	97.343	-0.67333
94.545	98.9024	-0.32585		49.8048	99.5609	-0.18917		96.71	98.86	-0.42218		97.815	97.4552	0.00614		99.53	96.0254	-0.0485		98.658	95.4816	-1.71816		96.702	94.6176	-1.01572		94.782	97.3402	-0.67288
94.585	98.9001	-0.32587		49.8426	99.5605	-0.18971		96.75	98.8589	-0.42406		97.855	97.4555	0.00602		99.57	96.0257	-0.049		98.698	95.4785	-1.71906		96.742	94.614	-1.01525		94.822	97.3376	-0.67242
94.625	98.898	-0.32589		49.8867	99.56	-0.19026		96.79	98.8577	-0.42594		97.895	97.4556	0.00593		99.61	96.0259	-0.0494		98.738	95.4711	-1.71995		96.782	94.6103	-1.01479		94.862	97.3354	-0.67197
94.665	98.8967	-0.32592		49.9365	99.5595	-0.1908		96.83	98.8565	-0.42782		97.935	97.4554	0.00585		99.65	96.0259	-0.0497		98.778	95.4615	-1.72082		96.822	94.6071	-1.01433		94.902	97.3334	-0.67152
94.705	98.8961	-0.32595		49.985	99.5589	-0.19135		96.87	98.8554	-0.42969		97.975	97.455	0.0058		99.69	96.0254	-0.0501		98.818	95.4531	-1.72168		96.862	94.6041	-1.01387		94.942	97.3314	-0.67107
94.745	98.8958	-0.32597		50.0256	99.5582	-0.19189		96.91	98.854	-0.43155		98.015	97.4545	0.00578		99.73	96.0246	-0.0505		98.858	95.4481	-1.72253		96.902	94.601	-1.01341		94.982	97.3292	-0.67062
94.785	98.8955	-0.326		50.0605	99.5575	-0.19244		96.95	98.8522	-0.4334		98.055	97.4541	0.00577		99.77	96.0238	-0.0508		98.898	95.4446	-1.72336		96.942	94.5972	-1.01295		95.022	97.3269	-0.67017
94.825	98.895	-0.32603		50.0964	99.5568	-0.19298		96.99	98.8499	-0.43525		98.095	97.4541	0.00579		99.81	96.0233	-0.0512		98.938	95.4398	-1.72417		96.982	94.593	-1.01248		95.062	97.3248	-0.66973
94.865	98.8943	-0.32606		50.1372	99.5563	-0.19353		97.03	98.8475	-0.4371		98.135	97.4542	0.00584		99.85	96.0234	-0.0515		98.978	95.4316	-1.72497		97.022	94.5887	-1.01202		95.102	97.323	-0.66928
94.905	98.8933	-0.3261		50.1809	99.5557	-0.19408		97.07	98.8456	-0.43895		98.175	97.4541	0.0059		99.89	96.0235	-0.0518		99.018	95.4211	-1.72576		97.062	94.5849	-1.01156		95.142	97.3211	-0.66884
94.945	98.8922	-0.32613		50.2251	99.555	-0.19462		97.11	98.8443	-0.44079		98.215	97.4538	0.006		99.93	96.0233	-0.0521		99.058	95.4103	-1.72654		97.102	94.5817	-1.0111		95.182	97.3188	-0.6684
94.985	98.8907	-0.32617		50.2679	99.5542	-0.19517		97.15	98.8434	-0.44263		98.255	97.4534	0.00611		99.97	96.0226	-0.0524		99.098	95.4011	-1.72731		97.142	94.5789	-1.01064		95.222	97.316	-0.66795
95.025	98.889	-0.32621		50.3075	99.5532	-0.19572		97.19	98.8425	-0.44446		98.295	97.453	0.00625		100.01	96.0217	-0.0526		99.138	95.3943	-1.72806		97.182	94.5761	-1.01018		95.262	97.3131	-0.66751
95.065	98.8872	-0.32625		50.3439	99.5523	-0.19627		97.23	98.8416	-0.44627		98.335	97.4528	0.00641		100.05	96.0211	-0.0529		99.178	95.3903	-1.72881		97.222	94.5733	-1.00972		95.302	97.3109	-0.66707
95.105	98.8855	-0.32629		50.3798	99.5515	-0.19682		97.27	98.8404	-0.44808		98.375	97.4528	0.0066		100.09	96.0209	-0.0531		99.218	95.3893	-1.72953		97.262	94.5704	-1.00926		95.342	97.3096	-0.66662
95.145	98.8842	-0.32634		50.4178	99.5509	-0.19736		97.31	98.8388	-0.4499		98.415	97.453	0.00681		100.13	96.021	-0.0534		99.258	95.3888	-1.73024		97.302	94.5672	-1.00881		95.382	97.3086	-0.66618
95.185	98.8833	-0.32638		50.4572	99.5502	-0.19791		97.35	98.8369	-0.45173		98.455	97.4531	0.00705		100.17	96.0212	-0.0536		99.298	95.3861	-1.73093		97.342	94.5638	-1.00835		95.422	97.3072	-0.66575
95.225	98.8826	-0.32643		50.4952	99.5494	-0.19846		97.39	98.8351	-0.45355		98.495	97.4531	0.00731		100.21	96.0214	-0.0538		99.338	95.3789	-1.7316		97.382	94.5602	-1.00789		95.462	97.3052	-0.66531
95.265	98.8819	-0.32648		50.5319	99.5482	-0.19901		97.43	98.8335	-0.45536		98.535	97.4529	0.00759		100.25	96.0214	-0.054		99.378	95.3693	-1.73226		97.422	94.5563	-1.00743		95.502	97.3027	-0.66487
95.305	98.8812	-0.32653		50.5725	99.547	-0.19956		97.47	98.8322	-0.45715		98.575	97.4525	0.00789		100.29	96.0211	-0.0542		99.418	95.3609	-1.7329		97.462	94.5524	-1.00697		95.542	97.2999	-0.66444
95.345	98.8804	-0.32659		50.6219	99.5462	-0.20011		97.51	98.8309	-0.45893		98.615	97.4521	0.00822		100.33	96.0203	-0.0544		99.458	95.3563	-1.73353		97.502	94.5486	-1.00652		95.582	97.297	-0.66401
95.385	98.8795	-0.32664		50.6755	99.5456	-0.20066		97.55	98.8295	-0.46072		98.655	97.4517	0.00858		100.37	96.0195	-0.0545		99.498	95.3535	-1.73414		97.542	94.5451	-1.00607		95.622	97.2944	-0.66358
95.425	98.8785	-0.3267		50.7242	99.5448	-0.2012		97.59	98.8278	-0.46252		98.695	97.4517	0.00896		100.41	96.0189	-0.0547		99.538	95.3491	-1.73474		97.582	94.5417	-1.00562		95.662	97.2923	-0.66315
95.465	98.8772	-0.32676		50.7635	99.5439	-0.20175		97.63	98.8263	-0.46431		98.735	97.4517	0.00936		100.45	96.0187	-0.0548		99.578	95.3403	-1.73532		97.622	94.5383	-1.00517		95.702	97.2906	-0.66272
95.505	98.8757	-0.32682		50.7976	99.5428	-0.2023		97.67	98.8249	-0.46609		98.775	97.4518	0.00979		100.49	96.0188	-0.055		99.618	95.3286	-1.73589		97.662	94.5347	-1.00472		95.742	97.2889	-0.66229
95.545	98.8741	-0.32689		50.8318	99.5418	-0.20285		97.71	98.8236	-0.46787		98.815	97.4518	0.0102		100.53	96.019	-0.0551		99.658	95.3168	-1.73644		97.702	94.531	-1.00427		95.782	97.2867	-0.66186
95.585	98.8727	-0.32695		50.8681	99.5408	-0.20339		97.75	98.8218	-0.46965		98.855	97.4518	0.0107		100.57	96.0192	-0.0552		99.698	95.3076	-1.73696		97.742	94.5276	-1.00382		95.822	97.2839	-0.66143
95.625	98.8718	-0.32702		50.907	99.5399	-0.20394		97.79	98.8192	-0.47143		98.895	97.4518	0.0112		100.61	96.0192	-0.0553		99.738	95.3014	-1.73747		97.782	94.5246	-1.00337		95.862	97.2811	-0.661
95.665	98.8711	-0.32709		50.9485	99.5391	-0.20449		97.83	98.8158	-0.4732		98.935	97.4518	0.0117		100.65	96.0189	-0.0554		99.778	95.2978	-1.73797		97.822	94.5216	-1.00292		95.902	97.2789	-0.66058
95.705	98.8705	-0.32717		50.9913	99.5382	-0.20503		97.87	98.8122	-0.47497		98.975	97.4518	0.0122		100.69	96.0182	-0.0555		99.818	95.2961	-1.73845		97.862	94.5181	-1.00247		95.942	97.2772	-0.66016
95.745	98.8698	-0.32724		51.034	99.5374	-0.20558		97.91	98.8085	-0.47674		99.015	97.4518	0.0128		100.73	96.0173	-0.0555		99.858	95.2949	-1.73891		97.902	94.5141	-1.00203		95.982	97.2755	-0.65974
95.785	98.8689	-0.32732		51.0758	99.5365	-0.20613		97.95	98.8053	-0.4785		99.055	97.4519	0.0134		100.77	96.0167	-0.0556		99.898	95.2923	-1.73935		97.942	94.5098	-1.00159		96.022	97.2733	-0.65931
95.825	98.8677	-0.3274		51.1158	99.5357	-0.20667		97.99	98.8029	-0.48026		99.095	97.4519	0.014		100.81	96.0165	-0.0557		99.938	95.2866	-1.73978		97.982	94.5057	-1.00114		96.062	97.2705	-0.65889
95.865	98.8663	-0.32749		51.154	99.5349	-0.20722		98.03	98.8017	-0.48202		99.135	97.4517	0.0146		100.85	96.0166	-0.0557		99.978	95.2786	-1.74019		98.022	94.5022	-1.0007		96.102	97.2677	-0.65847
95.905	98.8648	-0.32758		51.1915	99.534	-0.20776		98.07	98.8012	-0.48378		99.175	97.4512	0.0153		100.89	96.0168	-0.0557		100.018	95.2706	-1.74059		98.062	94.4992	-1.00026		96.142	97.2655	-0.65805
95.945	98.8635	-0.32767		51.2298	99.5332	-0.2083		98.11	98.8013	-0.48554		99.215	97.4508	0.0159		100.93	96.017	-0.0558		100.058	95.2642	-1.74096		98.102	94.4964	-0.99982		96.182	97.2638	-0.65763
95.985	98.8624	-0.32776		51.2694	99.5323	-0.20885		98.15	98.8013	-0.4873		99.255	97.4505	0.0166		100.97	96.017	-0.0558		100.098	95.2594	-1.74132		98.142	94.4937	-0.99939		96.222	97.2622	-0.65722
96.025	98.8616	-0.32785		51.3104	99.5315	-0.20939		98.19	98.8012	-0.48905		99.295	97.4505	0.0173		101.01	96.0167	-0.0558		100.138	95.2551	-1.74166		98.182	94.4909	-0.99896		96.262	97.26	-0.65681
96.065	98.8608	-0.32795		51.3531	99.5308	-0.20993		98.23	98.8007	-0.4908		99.335	97.4506	0.018		101.05	96.016	-0.0558		100.178	95.2504	-1.74198		98.222	94.4878	-0.99853		96.302	97.2573	-0.6564
96.105	98.8598	-0.32805		51.3969	99.5301	-0.21047		98.27	98.7997	-0.49253		99.375	97.4507	0.0188		101.09	96.0152	-0.0558		100.218	95.2448	-1.74228		98.262	94.4845	-0.99809		96.342	97.2544	-0.65599
96.145	98.8586	-0.32815		51.4414	99.5293	-0.21101		98.31	98.7981	-0.49426		99.415	97.4508	0.0195		101.13	96.0145	-0.0558		100.258	95.2382	-1.74257		98.302	94.481	-0.99766		96.382	97.2515	-0.65558
96.185	98.8572	-0.32826		51.4851	99.5285	-0.21156		98.35	98.796	-0.49598		99.455	97.4507	0.0203		101.17	96.0143	-0.0558		100.298	95.2304	-1.74283		98.342	94.4775	-0.99724		96.422	97.2489	-0.65517
96.225	98.8556	-0.32837		51.5258	99.5276	-0.2121		98.39	98.7935	-0.49772		99.495	97.4504	0.0211		101.21	96.0144	-0.0557		100.338	95.222	-1.74308		98.382	94.4739	-0.99681		96.462	97.2466	-0.65476
96.265	98.8541	-0.32848		51.5635	99.5267	-0.21263		98.43	98.7909	-0.49945		99.535	97.4499	0.0219		101.25	96.0146	-0.0557		100.378	95.2143	-1.74331		98.422	94.4703	-0.99639		96.502	97.2446	-0.65436
96.305	98.8528	-0.3286		51.6018	99.5257	-0.21317		98.47	98.7886	-0.50118		99.575	97.4495	0.0227		101.29	96.0146	-0.0557		100.418	95.208	-1.74352		98.462	94.4668	-0.99596		96.542	97.2427	-0.65395
96.345	98.8519	-0.32871		51.6444	99.5245	-0.21371		98.51	98.7871	-0.50291		99.615	97.4495	0.0235		101.33	96.0146	-0.0556		100.458	95.203	-1.74372		98.502	94.4633	-0.99554		96.582	97.2407	-0.65354
96.385	98.8512	-0.32883		51.6891	99.5232	-0.21425		98.55	98.7859	-0.50462		99.655	97.4499	0.0244		101.37	96.0146	-0.0556		100.498	95.1986	-1.74389		98.542	94.4601	-0.99511		96.622	97.2385	-0.65314
96.425	98.8506	-0.32896		51.7309	99.5219	-0.21479		98.59	98.7846	-0.50633		99.695	97.4505	0.0252		101.41	96.0145	-0.0555		100.538	95.1939	-1.74405		98.582	94.4572	-0.99469		96.662	97.2359	-0.65273
96.465	98.8498	-0.32908		51.7679	99.5208	-0.21532		98.63	98.7831	-0.50804		99.735	97.451	0.0261		101.45	96.0145	-0.0554		100.578	95.1889	-1.74419		98.622	94.4546	-0.99427		96.702	97.2334	-0.65233
96.505	98.8487	-0.32921		51.8044	99.5197	-0.21586		98.67	98.7814	-0.50975		99.775	97.4515	0.027		101.49	96.0146	-0.0554		100.618	95.1838	-1.74431		98.662	94.4521	-0.99386		96.742	97.231	-0.65193
96.545	98.8472	-0.32934		51.8448	99.5185	-0.2164		98.71	98.7799	-0.51145		99.815	97.4518	0.0279		101.53	96.0147	-0.0553		100.658	95.1792	-1.74441		98.702	94.4496	-0.99344		96.782	97.2289	-0.65153
96.585	98.8453	-0.32948		51.8884	99.5172	-0.21693		98.75	98.7787	-0.51315		99.855	97.4518	0.0288		101.57	96.0148	-0.0552		100.698	95.1745	-1.74449		98.742	94.4467	-0.99303		96.822	97.227	-0.65113
96.625	98.8436	-0.32961		51.9316	99.5159	-0.21747		98.79	98.7775	-0.51485		99.895	97.4517	0.0297		101.61	96.0146	-0.0551		100.738	95.1694	-1.74455		98.782	94.4434	-0.99262		96.862	97.2254	-0.65073
96.665	98.8424	-0.32976		51.9726	99.5146	-0.218		98.83	98.7757	-0.51654		99.935	97.4518	0.0306		101.65	96.0139	-0.055		100.778	95.163	-1.74459		98.822	94.4393	-0.99221		96.902	97.2238	-0.65033
96.705	98.842	-0.3299		52.0135	99.5134	-0.21853		98.87	98.7732	-0.51823		99.975	97.4521	0.0315		101.69	96.013	-0.0549		100.818	95.1555	-1.74461		98.862	94.4349	-0.99181		96.942	97.2218	-0.64993
96.745	98.8418	-0.33005		52.0563	99.5123	-0.21907		98.91	98.7698	-0.51993		100.015	97.4526	0.0325		101.73	96.0124	-0.0548		100.858	95.1477	-1.74462		98.902	94.4308	-0.9914		96.982	97.2192	-0.64953
96.785	98.8415	-0.3302		52.1	99.5113	-0.2196		98.95	98.7657	-0.52162		100.055	97.4529	0.0334		101.77	96.0121	-0.0547		100.898	95.1403	-1.7446		98.942	94.4279	-0.991		97.022	97.2162	-0.64913
96.825	98.8407	-0.33035		52.1423	99.5104	-0.22013		98.99	98.7612	-0.5233		100.095	97.453	0.0344		101.81	96.0122	-0.0546		100.938	95.1336	-1.74457		98.982	94.4259	-0.9906		97.062	97.2135	-0.64874
96.865	98.8393	-0.33051		52.1819	99.5095	-0.22066		99.03	98.7571	-0.52499		100.135	97.4529	0.0353		101.85	96.0124	-0.0544		100.978	95.1275	-1.74452		99.022	94.424	-0.9902		97.102	97.2115	-0.64835
96.905	98.8375	-0.33067		52.2197	99.5085	-0.22119		99.07	98.7543	-0.52666		100.175	97.453	0.0363		101.89	96.0124	-0.0543		101.018	95.122	-1.74444		99.062	94.4211	-0.9898		97.142	97.2099	-0.64795
96.945	98.8353	-0.33083		52.2569	99.5072	-0.22172		99.11	98.7532	-0.52833		100.215	97.4533	0.0372		101.93	96.0124	-0.0542		101.058	95.117	-1.74435		99.102	94.4173	-0.9894		97.182	97.2081	-0.64756
96.985	98.8333	-0.331		52.2949	99.5059	-0.22225		99.15	98.753	-0.52999		100.255	97.4537	0.0382		101.97	96.0124	-0.0541		101.098	95.1122	-1.74424		99.142	94.4131	-0.989		97.222	97.2057	-0.64717
97.025	98.8321	-0.33117		52.3355	99.5047	-0.22278		99.19	98.7531	-0.53165		100.295	97.4541	0.0391		102.01	96.0123	-0.0539		101.138	95.1076	-1.74411		99.182	94.409	-0.98861		97.262	97.2029	-0.64678
97.065	98.8317	-0.33134		52.379	99.5038	-0.22331		99.23	98.7529	-0.53332		100.335	97.4543	0.0401		102.05	96.0123	-0.0538		101.178	95.1028	-1.74396		99.222	94.4054	-0.98822		97.302	97.2002	-0.64638
97.105	98.8317	-0.33152		52.4232	99.5028	-0.22384		99.27	98.7527	-0.53498		100.375	97.4542	0.041		102.09	96.0123	-0.0536		101.218	95.0977	-1.74379		99.262	94.4023	-0.98783		97.342	97.198	-0.64599
97.145	98.8314	-0.33169		52.4656	99.5017	-0.22437		99.31	98.7522	-0.53664		100.415	97.4541	0.042		102.13	96.0125	-0.0535		101.258	95.092	-1.74361		99.302	94.4	-0.98744		97.382	97.1962	-0.6456
97.185	98.8307	-0.33187		52.5056	99.5007	-0.2249		99.35	98.7514	-0.5383		100.455	97.4541	0.0429		102.17	96.0126	-0.0533		101.298	95.0856	-1.7434		99.342	94.3979	-0.98706		97.422	97.1945	-0.64522
97.225	98.8297	-0.33206		52.5432	99.5	-0.22543		99.39	98.75	-0.53996		100.495	97.4541	0.0439		102.21	96.0124	-0.0532		101.338	95.079	-1.74317		99.382	94.3953	-0.98667		97.462	97.1927	-0.64483
[truncated: 12,352 more rows]

## Sheet: Body weight
Group	Day-0 (g)
Normal	34.18	33.41	24.17	30.12	33.25	34.95	30.21	28.88
Control	34.24	34.73	30.4	35.34	32.75	34.67	35.49	30.25
UDCA	35.44	35.28	32.33	32.01	35.28	35.34	31.65	33.21
GFPG-L	34.83	34.15	32.1	32.65	32.09	33.41	34.07	35.49
GFPG-H	35.86	35.48	31.81	34.18	33.36	32.75	32.89	32.25
Group	Day-1 (g)
Normal	36.26	35.12	28.66	31.57	35.74	36.01	27.64	28.66
Control	35.47	36.65	31.41	36.05	30.7	34.22	37.7	32.04
UDCA	36.03	36.18	33.75	33.77	37.02	35.7	33.97	35.67
GFPG-L	37.07	35.83	33.79	33.62	32.67	33.88	35.7	37.3
GFPG-H	37.24	36.15	33.91	35.87	34.66	35.21	34.52	34.18
Group	Day-3 (g)
Normal	36.62	35.68	30.68	32.9	35.94	37.01	33.04	29.63
Control	36.19	36.83	31.48	35.92	33.57	34.92	39.35	33.82
UDCA	37.04	35.92	33.71	33.81	36.82	35.71	34.52	36.06
GFPG-L	36.76	36.48	33.71	34.12	33.03	34.06	35.61	38.71
GFPG-H	37.6	36.4	35.72	35.97	35.54	36.06	33.98	34.37
Group	Day-5 (g)
Normal	37.31	37.24	31.61	33.32	36.84	37.51	33.43	31.86
Control	36.95	36.9	33.1	36.18	33.66	34.59	35.04	33.8
UDCA	35.48	37.1	33.06	33.76	37.45	35.8	35.44	35.23
GFPG-L	40.34	36.7	33.27	33.02	33.25	33.68	37.36	38.53
GFPG-H	37.68	37.76	35.38	35.61	36.22	35.21	34.69	35.09
Group	Day-7 (g)
Normal	37.47	37.52	31.89	36.62	36.95	37.78	34.05	32.77
Control	32.6	34.5	30.02	33.36	31.42	31.25	32.85	31.14
UDCA	34.74	36.45	33.84	33.81	36.77	35.85	35.58	35.5
GFPG-L	39.72	35.29	32.78	33.88	33.73	33.12	37.43	38.52
GFPG-H	37.3	38.27	36.02	35.94	36.25	35.77	35.06	36.51

## Sheet: NO(μM)
	NO (μM)
	Group	1	2	3	Mean	SD
	Blank	3.861	4.059	4.752	4.224	0.467856
	LPS	6.634	5.842	6.139	6.205	0.400104
	LPS+DEX	4.257	4.158	3.96	4.125	0.151225
	LPS+GFPG-0.5	5.545	5.347	5.05	5.314	0.249145
	LPS+GFPG-1	4.356	4.653	4.356	4.455	0.171473

## Sheet: Liver index (%)
	Liver index (%)
		1	2	3	4	5	6	7	8	Mean	SD
	Normal	4.686	5.074	5.011	5.628	4.469	4.031	4.513	5.435	4.85588	0.531805
	Control	5.885	5.974	8.127	6.526	7.815	6.261	6.072	7.636	6.787	0.918367
	UDCA	4.811	4.367	4.062	3.752	6.782	5.268	5.963	6.758	5.22038	1.18023
	GFPG-L	5.229	5.361	5.919	4.431	4.951	5.022	5.702	5.547	5.27025	0.472335
	GFPG-H	5.272	4.032	4.33	4.87	5.821	4.522	5.429	5.482	4.96975	0.631142

## Sheet: AST
	AST(U/L)
		1	2	3	4	5	6	7	8	Mean	SD
	Normal	141	109	123	106	89	139	96	91	111.75	20.5687
	Control	245	260	262	217	273	264	239	235	249.375	18.6159
	UDCA	192	163	179	201	216	174	161	201	185.875	19.7588
	GFPG-L	181	172	224	188	159	171	181	125	175.125	27.8334
	GFPG-H	155	137	145	145	153	163	89	129	139.5	22.9969

## Sheet: ALT
	ALT (U/L)
		1	2	3	4	5	6	7	8	Mean	SD
	Normal	59	49	44	53	37	41	30	35	43.5	9.73946
	Control	184	199	141	108	193	198	193	132	168.5	35.8369
	UDCA	121	143	119	157	149	130	129	162	138.75	16.3598
	GFPG-L	119	82	138	122	69	132	107	112	110.125	23.8174
	GFPG-H	66	99	99	44	128	68	77	56	79.625	27.3754

## Sheet: ALP
	ALP (U/L)
		1	2	3	4	5	6	7	8	Mean	SD
	Normal	21.0442	31.5663	52.6105	13.5284	36.8541	16.5347	42.0884	18.2548	29.0602	13.9924
	Control	157.832	142.8	188.784	231.486	144.303	136.364	229.983	211.945	180.437	40.1762
	UDCA	91.6926	82.6737	88.2554	51.1074	72.1554	82.6737	51.1074	52.6105	71.5345	17.4321
	GFPG-L	135.284	142.8	147.31	127.768	123.555	126.265	149.255	151.819	138.007	11.249
	GFPG-H	94.6989	97.7053	99.5412	87.1832	76.6611	78.1642	75.1547	70.6484	84.9696	11.2812

## Sheet: TBA
	TBA (μM/L)
		1	2	3	4	5	6	7	8	Mean	SD
	Normal	6.311	15.534	10.194	11.65	10.194	8.157	4.369	6.354	9.09538	3.56337
	Control	115.534	74.272	89.806	106.311	66.019	70.245	80.245	60.254	82.8358	19.6402
	UDCA	26.699	54.854	40.264	38.35	25.728	17.476	26.214	20.145	31.2163	12.412
	GFPG-L	69.903	54.369	54.369	60.245	42.718	46.602	69.258	41.262	54.8407	11.1073
	GFPG-H	30.097	22.816	40.294	35.578	32.039	50	26.699	67.961	38.1855	14.6812

## Sheet: TBIL
	TBIL (μM/L)
		1	2	3	4	5	6	7	8	Mean	SD
	Normal	26.078	33.245	26.078	35.125	17.385	39.117	13.039	21.731	26.4747	8.99564
	Control	139.081	156.365	134.735	226.007	199.929	165.254	160.813	186.891	171.134	31.1677
	UDCA	40.256	52.156	56.502	45.245	56.502	30.424	60.848	78.233	52.5208	14.4119
	GFPG-L	95.618	121.696	91.272	129.254	132.25	139.081	104.311	121.696	116.897	17.7057
	GFPG-H	86.926	111.254	99.965	82.58	99.965	98.784	104.311	108.657	99.0553	9.92045

## Sheet: DBIL
	DBIL (μM/L)
		1	2	3	4	5	6	7	8	Mean	SD
	Normal	12.368	11.487	5.744	8.542	11.487	5.744	5.744	11.487	9.07537	2.97292
	Control	94.874	100.236	63.181	80.412	74.668	89.365	89.245	87.643	84.953	11.8173
	UDCA	60.257	22.975	51.693	34.462	51.693	51.693	43.214	51.693	45.96	11.9757
	GFPG-L	80.412	74.668	70.206	63.181	57.437	74.668	80.254	77.256	72.2602	8.22266
	GFPG-H	63.181	75.265	87.437	74.668	63.181	55.254	73.298	68.924	70.151	9.82601

[truncated: 2 more sheets: TNF-α, IL-1β]
